# Supplementary material for: Comment on "A comprehensive overview and evaluation of circular RNA detection tools"
Source: PLoS Comput Biol. 2019 May 31;15(5):e1006158. doi: 10.1371/journal.pcbi.1006158 (PMC6544197; doi:10.1371/journal.pcbi.1006158)
Supplement: S1 Dataset — (XLSX) [file pcbi.1006158.s001.xlsx]

## Sheet: circBase14689
circBase circRNA ID (14,689 events)	refGene ID	strand	circRNA junctions not matching annotated exon boundaries (yes and non-canonical spliced site: 1; yes and canonical spliced site: 2; no: 0)	With an alternative co-linear explanation (yes: 1; no: 0)	With multiple hits (yes: 1, no: 0)	circRNAs identifed by all 11tools (yes: 1; no:0)
chr1:100342014-100343384	NM_000028	+	0	0	0	1
chr1:230841679-230841946	NM_000029	-	0	0	0	0
chr1:169528391-169555769	NM_000130	-	0	0	0	0
chr1:196711005-196715129	NM_000186	+	0	0	1	0
chr1:196645119-196659369	NM_000186	+	0	0	1	1
chr1:24130890-24147083	NM_000191	-	0	0	0	1
chr1:236987419-236990196	NM_000254	+	0	0	0	0
chr1:237023133-237026854	NM_000254	+	0	0	0	1
chr1:237052481-237054629	NM_000254	+	0	0	0	1
chr1:11994724-12027148	NM_000302	+	0	0	0	0
chr1:12009830-12033054	NM_000302	+	0	0	0	0
chr1:12016974-12018704	NM_000302	+	0	0	0	1
chr1:12032929-12033054	NM_000302	+	0	0	0	0
chr1:12009830-12023693	NM_000302	+	0	0	0	1
chr1:12016974-12018000	NM_000302	+	0	0	0	0
chr1:12030727-12033054	NM_000302	+	0	0	0	0
chr1:227071406-227076750	NM_000447	+	0	1	0	1
chr1:227075792-227076750	NM_000447	+	0	1	0	1
chr1:227073239-227076750	NM_000447	+	0	0	0	1
chr1:227073239-227075859	NM_000447	+	0	1	0	0
chr1:151317204-151317664	NM_000449	-	0	0	0	1
chr1:154420601-154427057	NM_000565	+	0	0	0	0
chr1:93297917-93307481	NM_000969	+	1	0	0	0
chr1:93301747-93303190	NM_000969	+	0	0	1	0
chr1:93306108-93306196	NM_000969	+	0	1	0	0
chr1:93298946-93307481	NM_000969	+	0	0	1	0
chr1:93303013-93307481	NM_000969	+	0	0	1	0
chr1:93306108-93307481	NM_000969	+	0	0	1	0
chr1:93307323-93307481	NM_000969	+	0	0	1	0
chr1:93306108-93306565	NM_000969	+	1	0	0	0
chr1:93301747-93307481	NM_000969	+	0	0	1	0
chr1:24021150-24022915	NM_000975	+	0	0	0	0
chr1:24022288-24022915	NM_000975	+	0	0	0	0
chr1:24022834-24022915	NM_000975	+	0	0	1	0
chr1:24021150-24022398	NM_000975	+	0	0	0	0
chr1:203672780-203689868	NM_001001396	+	0	0	0	1
chr1:203676137-203677232	NM_001001396	+	0	0	0	1
chr1:203676137-203696699	NM_001001396	+	0	0	0	1
chr1:203689677-203690538	NM_001001396	+	0	0	0	1
chr1:203676990-203690538	NM_001001396	+	0	0	0	1
chr1:11133991-11151654	NM_001001998	-	0	0	0	1
chr1:11130957-11137005	NM_001001998	-	0	0	0	0
chr1:53326403-53333449	NM_001004339	+	0	0	0	0
chr1:53333211-53333449	NM_001004339	+	0	0	0	0
chr1:53343354-53347337	NM_001004339	+	0	0	0	0
chr1:155209407-155209868	NM_001005741	-	0	1	0	0
chr1:111690264-111703918	NM_001007794	+	0	0	0	0
chr1:111682249-111703918	NM_001007794	+	0	0	0	0
chr1:9795525-9796100	NM_001009566	-	0	0	0	0
chr1:9795525-9809704	NM_001009566	-	0	0	0	1
chr1:9794030-9796100	NM_001009566	-	0	0	0	1
chr1:9833330-9833452	NM_001009566	-	0	0	0	0
chr1:52954581-52961187	NM_001009881	-	0	0	0	1
chr1:52954581-52962855	NM_001009881	-	0	0	0	0
chr1:52896685-52901137	NM_001009881	-	0	0	0	1
chr1:52954581-53019130	NM_001009881	-	1	0	0	0
chr1:52954581-52954707	NM_001009881	-	0	0	0	0
chr1:54706578-54708972	NM_001009955	-	0	0	1	0
chr1:54717289-54717533	NM_001009955	-	0	0	1	0
chr1:23356962-23377013	NM_001009999	+	0	0	0	0
chr1:23376880-23385660	NM_001009999	+	0	0	0	0
chr1:23381562-23410184	NM_001009999	+	0	0	0	0
chr1:23381562-23399896	NM_001009999	+	0	0	0	0
chr1:23381562-23384058	NM_001009999	+	0	0	0	0
chr1:23356962-23385660	NM_001009999	+	0	0	0	0
chr1:109834990-109849663	NM_001010985	-	1	0	0	0
chr1:45243286-45244412	NM_001012	+	0	0	1	0
chr1:45241246-45244412	NM_001012	+	0	0	1	0
chr1:45244248-45244412	NM_001012	+	0	0	1	0
chr1:45241246-45243461	NM_001012	+	0	0	1	0
chr1:45241706-45244412	NM_001012	+	0	0	1	0
chr1:161131828-161132864	NM_001014443	+	0	0	0	1
chr1:207263656-207269240	NM_001017364	+	1	0	0	0
chr1:168007609-168014465	NM_001017977	+	0	0	0	1
chr1:31414845-31423108	NM_001020658	-	0	0	0	0
chr1:31414845-31538564	NM_001020658	-	0	0	0	0
chr1:31437521-31440157	NM_001020658	-	0	0	0	1
chr1:31437521-31453010	NM_001020658	-	0	0	0	0
chr1:31437521-31454252	NM_001020658	-	0	0	0	0
chr1:31447498-31454252	NM_001020658	-	0	0	0	0
chr1:31454159-31465507	NM_001020658	-	0	0	0	1
chr1:31414845-31454252	NM_001020658	-	0	0	0	0
chr1:31465237-31538763	NM_001020658	-	1	0	0	0
chr1:31452909-31454252	NM_001020658	-	0	0	0	1
chr1:31418193-31426828	NM_001020658	-	0	0	0	0
chr1:31409490-31426828	NM_001020658	-	0	0	0	0
chr1:31452909-31468067	NM_001020658	-	0	0	0	1
chr1:31409490-31440157	NM_001020658	-	0	0	0	0
chr1:228284779-228285416	NM_001024227	+	0	0	0	0
chr1:29522710-29557454	NM_001024732	-	1	0	0	0
chr1:29533274-29542648	NM_001024732	-	0	0	0	1
chr1:1260143-1264276	NM_001029885	+	0	0	0	0
chr1:211526581-211527809	NM_001033910	+	0	0	0	1
chr1:237765325-237994865	NM_001035	+	0	0	0	0
chr1:237713844-237819284	NM_001035	+	0	0	0	0
chr1:174846530-174964445	NM_001035230	+	0	0	0	0
chr1:144595835-144826286	NM_001037675	+	2	1	0	0
chr1:22404922-22413359	NM_001039802	+	0	0	1	0
chr1:19644094-19644335	NM_001040125	+	0	0	0	0
chr1:33058532-33059355	NM_001040441	+	0	0	0	0
chr1:33058532-33060824	NM_001040441	+	0	0	0	0
chr1:243319523-243319649	NM_001042405	-	0	0	1	0
chr1:113246266-113249678	NM_001042679	-	0	0	0	0
chr1:47737748-47748131	NM_001048166	-	0	0	0	0
chr1:47735307-47737913	NM_001048166	-	0	0	0	0
chr1:47715811-47717594	NM_001048166	-	0	0	0	0
chr1:47737748-47761520	NM_001048166	-	0	0	0	0
chr1:28800066-28800663	NM_001048183	+	0	0	0	1
chr1:28800066-28807116	NM_001048183	+	0	0	0	1
chr1:109477247-109477564	NM_001048210	-	0	0	0	0
chr1:42986834-43111988	NM_001080850	+	2	1	0	0
chr1:145769408-145771730	NM_001097613	-	0	0	1	0
chr1:160293221-160293320	NM_001098398	-	0	0	0	0
chr1:160275223-160282957	NM_001098398	-	0	0	0	1
chr1:160281658-160282957	NM_001098398	-	0	0	0	0
chr1:160281658-160309772	NM_001098398	-	0	0	0	0
chr1:160281658-160293320	NM_001098398	-	0	0	0	0
chr1:160293221-160302347	NM_001098398	-	0	0	0	0
chr1:160261609-160261719	NM_001098398	-	0	0	0	0
chr1:154184934-154186422	NM_001098616	-	0	0	0	1
chr1:154192312-154192413	NM_001098616	-	0	0	0	0
chr1:235747040-235758811	NM_001098722	-	0	0	0	1
chr1:23660011-23667510	NM_001102398	-	0	0	0	1
chr1:155295358-155300909	NM_001105203	+	0	0	0	0
chr1:10209242-10221344	NM_001105562	+	0	0	0	1
chr1:10155519-10165802	NM_001105562	+	0	0	0	1
chr1:10132086-10165802	NM_001105562	+	0	0	0	1
chr1:10209242-10211619	NM_001105562	+	0	0	0	0
chr1:1599766-1608285	NM_001110781	-	0	1	0	0
chr1:154574680-154580724	NM_001111	-	1	0	0	0
chr1:21599192-21599404	NM_001113347	-	0	0	0	0
chr1:21573714-21573856	NM_001113347	-	0	0	0	0
chr1:21571482-21573856	NM_001113347	-	0	0	0	0
chr1:21553652-21554534	NM_001113347	-	0	0	0	0
chr1:21599192-21616649	NM_001113348	-	0	0	0	1
chr1:59787208-59805741	NM_001113411	+	0	0	0	1
chr1:59787208-59844509	NM_001113411	+	0	0	0	1
chr1:59787208-59922748	NM_001113411	+	0	0	0	0
chr1:201980257-201981887	NM_001114309	+	0	0	0	0
chr1:207500097-207500182	NM_001114752	+	0	0	0	0
chr1:244574589-244581054	NM_001126	-	0	0	1	0
chr1:11736103-11736197	NM_001127325	-	0	0	0	0
chr1:154938638-154940273	NM_001130040	-	0	0	1	0
chr1:225965515-225971070	NM_001130440	+	0	0	1	0
chr1:100731714-100739511	NM_001130841	+	1	0	0	0
chr1:244715624-244724447	NM_001130957	+	0	0	0	0
chr1:244681894-244724447	NM_001130957	+	0	0	0	0
chr1:91973411-91973954	NM_001134420	+	0	0	0	0
chr1:91967211-91973954	NM_001134420	+	0	0	0	1
chr1:85784168-86044046	NM_001134445	-	0	0	0	0
chr1:85784168-85824530	NM_001134445	-	0	0	0	0
chr1:61743192-61872399	NM_001134673	+	0	0	0	0
chr1:61872234-61892228	NM_001134673	+	0	0	0	0
chr1:61743192-61892228	NM_001134673	+	0	0	0	0
chr1:61547980-61548490	NM_001134673	+	0	0	0	0
chr1:61798184-61824946	NM_001134673	+	0	0	0	0
chr1:61869776-61872399	NM_001134673	+	0	0	0	0
chr1:28944465-28948677	NM_001135218	-	0	0	0	1
chr1:151204147-151205179	NM_001135638	+	0	0	1	0
chr1:151212431-151215043	NM_001135638	+	0	0	1	0
chr1:151196721-151205179	NM_001135638	+	0	0	1	0
chr1:151206673-151212515	NM_001135638	+	0	0	1	0
chr1:40029286-40029413	NM_001135653	-	0	0	1	0
chr1:40030778-40035674	NM_001135653	-	0	0	0	0
chr1:40026485-40029413	NM_001135653	-	0	0	0	0
chr1:155279855-155288544	NM_001135822	+	0	1	0	0
chr1:41178070-41189464	NM_001142590	+	0	1	0	0
chr1:41189361-41189464	NM_001142590	+	0	1	0	0
chr1:28056743-28086138	NM_001143912	+	0	1	0	0
chr1:101361632-101383683	NM_001144884	+	0	0	0	0
chr1:101372408-101387397	NM_001144884	+	0	0	0	1
chr1:109270430-109276154	NM_001144937	+	0	0	0	1
chr1:150923841-150934634	NM_001145415	+	0	0	0	0
chr1:150936471-150936559	NM_001145415	+	0	0	0	0
chr1:150900180-150902594	NM_001145415	+	0	0	0	0
chr1:150923841-150935195	NM_001145415	+	0	0	0	0
chr1:61542946-61743257	NM_001145511	+	0	0	0	0
chr1:61548433-61743257	NM_001145512	+	0	0	0	0
chr1:32936185-33059355	NM_001145720	+	0	0	0	0
chr1:116927405-116939356	NM_001160233	+	0	0	0	0
chr1:116931260-116944277	NM_001160233	+	0	0	0	0
chr1:116941552-116947396	NM_001160233	+	0	0	0	0
chr1:116944176-116946597	NM_001160233	+	0	0	0	0
chr1:155927504-155928187	NM_001162383	-	0	0	0	0
chr1:155920090-155935551	NM_001162383	-	0	0	0	1
chr1:36773371-36775191	NM_001162530	+	0	0	0	0
chr1:36773371-36773564	NM_001162530	+	0	0	0	0
chr1:3692359-3692546	NM_001163724	+	0	0	0	0
chr1:29362338-29365938	NM_001166007	+	0	0	0	0
chr1:161183439-161183522	NM_001166159	+	0	0	0	0
chr1:113459800-113471974	NM_001166496	-	0	0	0	0
chr1:113464612-113471974	NM_001166496	-	0	0	0	0
chr1:246021798-246518396	NM_001167740	-	0	0	0	0
chr1:246021798-246078942	NM_001167740	-	0	0	0	0
chr1:246021798-246027188	NM_001167740	-	0	0	0	0
chr1:246021798-246093239	NM_001167740	-	0	0	0	0
chr1:246490503-246498776	NM_001167740	-	0	0	0	0
chr1:246078832-246093239	NM_001167740	-	0	0	0	0
chr1:148574737-148577251	NM_001170755	+	0	1	0	0
chr1:148560847-148589045	NM_001170755	+	0	1	0	0
chr1:41578955-41582682	NM_001172218	-	0	0	0	0
chr1:41512079-41541123	NM_001172218	-	0	0	0	0
chr1:41578955-41608784	NM_001172219	-	0	0	0	1
chr1:41536267-41541123	NM_001172220	-	0	0	0	1
chr1:64104356-64104471	NM_001172818	+	0	0	0	0
chr1:183486823-183520325	NM_001174061	+	0	0	0	1
chr1:154962036-154965587	NM_001184891	+	0	0	0	0
chr1:161088576-161090022	NM_001185092	+	0	0	0	1
chr1:161087907-161089178	NM_001185093	+	0	0	0	0
chr1:161087908-161089178	NM_001185094	+	0	0	0	0
chr1:154560601-154560734	NM_001193495	-	0	0	0	0
chr1:154573517-154575102	NM_001193495	-	0	0	0	1
chr1:154558657-154560734	NM_001193495	-	0	0	0	0
chr1:201452658-201454504	NM_001193571	-	0	0	0	0
chr1:201452658-201459472	NM_001193571	-	0	0	0	0
chr1:151400299-151400490	NM_001194937	-	0	0	0	0
chr1:197552282-197586889	NM_001195215	-	0	0	0	1
chr1:197621365-197643299	NM_001195215	-	0	0	0	0
chr1:197641167-197643299	NM_001195215	-	0	0	0	0
chr1:197611841-197627499	NM_001195215	-	0	0	0	1
chr1:197621365-197627499	NM_001195215	-	0	0	0	0
chr1:151288049-151288985	NM_001198773	-	0	0	0	1
chr1:167365523-167382351	NM_001198783	+	0	0	0	1
chr1:167381196-167382351	NM_001198783	+	0	0	0	1
chr1:167343345-167343533	NM_001198783	+	0	0	0	0
chr1:21180053-21191205	NM_001198801	-	0	0	0	1
chr1:21220010-21231464	NM_001198801	-	0	0	0	1
chr1:21205816-21212864	NM_001198801	-	0	0	0	0
chr1:21377359-21415706	NM_001198801	-	0	0	0	0
chr1:21220010-21268823	NM_001198801	-	0	0	0	1
chr1:21329206-21377487	NM_001198801	-	0	0	0	0
chr1:21415631-21415706	NM_001198801	-	0	0	0	0
chr1:21306827-21307720	NM_001198801	-	0	0	0	0
chr1:21329206-21415706	NM_001198801	-	0	0	0	0
chr1:21137231-21139732	NM_001198801	-	0	0	0	0
chr1:21295967-21307720	NM_001198802	-	0	0	0	1
chr1:21220010-21377487	NM_001198802	-	0	0	0	0
chr1:21306827-21329301	NM_001198803	-	0	0	0	0
chr1:21377359-21437876	NM_001198803	-	0	0	0	0
chr1:21276496-21329301	NM_001198803	-	0	0	0	0
chr1:21276496-21415706	NM_001198803	-	0	0	0	0
chr1:21295967-21437876	NM_001198803	-	0	0	0	0
chr1:21306827-21437876	NM_001198803	-	0	0	0	0
chr1:21306827-21377487	NM_001198803	-	0	0	0	0
chr1:21415631-21437876	NM_001198803	-	0	0	0	0
chr1:21329206-21437876	NM_001198803	-	0	0	0	0
chr1:21276496-21437876	NM_001198803	-	0	0	0	0
chr1:42730786-42744343	NM_001198851	-	0	0	0	0
chr1:42744019-42776781	NM_001198851	-	0	0	0	1
chr1:42730786-42776781	NM_001198851	-	0	0	0	0
chr1:42693554-42776781	NM_001198851	-	0	0	0	0
chr1:167935867-167974031	NM_001198956	+	0	0	1	0
chr1:167971720-167974031	NM_001198956	+	0	0	0	1
chr1:167935867-168032997	NM_001198956	+	0	0	1	0
chr1:167992226-168037701	NM_001198956	+	0	0	1	0
chr1:167935867-167944253	NM_001198956	+	0	0	1	0
chr1:167956733-167974031	NM_001198956	+	0	0	1	0
chr1:168012263-168014465	NM_001198956	+	0	0	0	0
chr1:167935867-168020171	NM_001198956	+	0	0	1	0
chr1:167935867-168035703	NM_001198956	+	0	0	1	0
chr1:31901825-31902385	NM_001199039	+	0	0	1	0
chr1:31896540-31899670	NM_001199039	+	0	0	1	0
chr1:31896540-31898760	NM_001199039	+	0	0	1	0
chr1:95609447-95639445	NM_001199679	+	0	0	0	0
chr1:95609447-95616975	NM_001199691	+	0	0	0	0
chr1:1666129-1677438	NM_001199787	-	0	1	0	0
chr1:155695173-155695810	NM_001199849	+	0	1	0	0
chr1:155691308-155695810	NM_001199849	+	0	1	0	0
chr1:8921059-8926560	NM_001201483	-	0	0	0	0
chr1:8922946-8925541	NM_001201483	-	0	0	1	0
chr1:8923950-8925541	NM_001201483	-	0	0	0	0
chr1:8921059-8925541	NM_001201483	-	0	0	1	0
chr1:8921059-8921488	NM_001201483	-	0	0	1	0
chr1:8921059-8923402	NM_001201483	-	0	0	0	0
chr1:8923294-8928116	NM_001201483	-	0	0	1	1
chr1:8926338-8927309	NM_001201483	-	0	0	0	1
chr1:8921059-8924151	NM_001201483	-	0	0	0	0
chr1:8922946-8927309	NM_001201483	-	0	0	0	0
chr1:8921059-8927309	NM_001201483	-	0	0	0	0
chr1:46032241-46032692	NM_001202413	+	0	0	0	1
chr1:19983359-19984949	NM_001204088	+	0	0	0	0
chr1:169951113-169961396	NM_001204517	-	0	0	0	0
chr1:151139410-151139890	NM_001204848	+	0	0	0	0
chr1:151139410-151139694	NM_001204856	+	0	0	0	0
chr1:15844605-15844890	NM_001229	-	0	0	0	0
chr1:15833394-15833570	NM_001229	-	0	0	0	0
chr1:115277063-115277144	NM_001242891	-	0	0	0	0
chr1:224437914-224455835	NM_001243146	-	0	0	0	0
chr1:247322308-247323115	NM_001243740	-	0	1	0	0
chr1:43825161-43825309	NM_001255	+	0	0	0	0
chr1:43826404-43828873	NM_001255	+	0	0	1	0
chr1:43827866-43828873	NM_001255	+	0	0	0	0
chr1:225140372-225156576	NM_001373	+	0	0	0	1
chr1:225239153-225528403	NM_001373	+	0	0	0	0
chr1:225332099-225534082	NM_001373	+	0	0	0	0
chr1:225226396-225239497	NM_001373	+	0	0	0	0
chr1:225161793-225333081	NM_001373	+	0	0	0	0
chr1:225156461-225332330	NM_001373	+	0	0	0	0
chr1:225140372-225195246	NM_001373	+	0	0	0	1
chr1:225211317-225332330	NM_001373	+	0	0	0	0
chr1:3440688-3440810	NM_001409	-	0	0	0	0
chr1:8921059-8930569	NM_001428	-	0	0	1	0
chr1:8928047-8932045	NM_001428	-	0	0	1	0
chr1:8934883-8939151	NM_001428	-	0	0	1	0
chr1:8921059-8939151	NM_001428	-	0	0	0	0
chr1:8921059-8932045	NM_001428	-	0	0	1	0
chr1:8921059-8934976	NM_001428	-	0	1	0	0
chr1:8925344-8934976	NM_001428	-	0	1	0	0
chr1:8931950-8934976	NM_001428	-	0	0	1	0
chr1:161192708-161193418	NM_001643	-	0	0	0	0
chr1:161192083-161192312	NM_001643	-	0	0	0	0
chr1:161192083-161192840	NM_001643	-	0	0	0	0
chr1:161192708-161193215	NM_001643	-	0	0	0	1
chr1:161192083-161193215	NM_001643	-	0	0	0	0
chr1:223946972-223959941	NM_001748	+	0	0	0	1
chr1:32127261-32145286	NM_001856	-	0	0	0	0
chr1:70883620-70888955	NM_001902	+	2	0	0	0
chr1:70881639-70900860	NM_001902	+	0	0	0	0
chr1:41474466-41475926	NM_001905	+	0	0	0	0
chr1:41463066-41466789	NM_001905	+	0	0	0	0
chr1:41471723-41474386	NM_001905	+	0	0	0	0
chr1:41461589-41475926	NM_001905	+	0	0	0	0
chr1:93811478-93828148	NM_001938	+	0	0	0	0
chr1:93819465-93828148	NM_001938	+	0	0	0	0
chr1:205585606-205585772	NM_001973	-	2	0	0	0
chr1:51860053-51913807	NM_001981	-	0	0	0	1
chr1:51868107-51930998	NM_001981	-	0	0	0	0
chr1:51871577-51946986	NM_001981	-	0	0	0	0
chr1:51906019-51913807	NM_001981	-	0	0	0	1
chr1:51926763-51929470	NM_001981	-	0	0	0	0
chr1:51860053-51875368	NM_001981	-	0	0	0	1
chr1:28362055-28374937	NM_001990	-	0	0	0	1
chr1:28362055-28384605	NM_001990	-	0	0	0	0
chr1:95001521-95007413	NM_001993	-	0	0	0	0
chr1:155288647-155289719	NM_002004	+	0	1	0	0
chr1:155279834-155289479	NM_002004	+	0	1	0	0
chr1:155289402-155289479	NM_002004	+	0	0	0	0
chr1:94360170-94363454	NM_002061	-	0	0	0	1
chr1:94360170-94367225	NM_002061	-	0	0	0	0
chr1:1747195-1756938	NM_002074	-	0	0	0	0
chr1:1747195-1749314	NM_002074	-	0	0	0	0
chr1:1721834-1724750	NM_002074	-	0	0	0	0
chr1:1737914-1749314	NM_002074	-	0	0	0	0
chr1:1721834-1722035	NM_002074	-	0	0	0	0
chr1:1737914-1756938	NM_002074	-	0	0	0	1
chr1:1735858-1756938	NM_002074	-	0	0	0	0
chr1:1735858-1737977	NM_002074	-	0	0	0	0
chr1:1737914-1770677	NM_002074	-	0	0	0	0
chr1:1735858-1770677	NM_002074	-	0	0	0	0
chr1:1720492-1722035	NM_002074	-	0	0	0	1
chr1:1735858-1749314	NM_002074	-	0	0	0	0
chr1:23885426-23885510	NM_002167	-	0	0	0	0
chr1:65305286-65321381	NM_002227	-	0	0	0	1
chr1:65301781-65321381	NM_002227	-	0	0	0	1
chr1:225600156-225603034	NM_002296	-	0	0	0	0
chr1:225592106-225607500	NM_002296	-	0	0	0	0
chr1:53694544-53701307	NM_002370	-	0	0	0	0
chr1:207925383-207925654	NM_002389	+	0	1	0	0
chr1:204494612-204495562	NM_002393	+	0	0	0	0
chr1:202391748-202407152	NM_002481	+	0	0	1	0
chr1:236187370-236201553	NM_002508	-	0	0	0	1
chr1:236148679-236157172	NM_002508	-	0	0	0	1
chr1:236192850-236201553	NM_002508	-	0	0	0	1
chr1:236195701-236201553	NM_002508	-	0	0	0	1
chr1:52293468-52299842	NM_002525	-	0	0	0	1
chr1:52293468-52344420	NM_002525	-	2	0	0	0
chr1:10471475-10473308	NM_002631	+	0	0	0	1
chr1:10468128-10480201	NM_002631	+	1	0	1	0
chr1:10464218-10468197	NM_002631	+	0	0	0	0
chr1:10477433-10480201	NM_002631	+	1	0	1	0
chr1:10479687-10480201	NM_002631	+	1	0	1	0
chr1:204402444-204459474	NM_002646	-	0	0	0	0
chr1:204410599-204411761	NM_002646	-	0	0	0	1
chr1:204429452-204433260	NM_002646	-	0	0	0	0
chr1:204437998-204439014	NM_002646	-	0	0	0	0
chr1:2100957-2105455	NM_002744	+	0	0	0	1
chr1:109952550-109953735	NM_002790	-	0	0	0	0
chr1:36074847-36075009	NM_002794	-	0	0	0	0
chr1:36096875-36102033	NM_002794	-	0	0	0	0
chr1:151372041-151374412	NM_002796	+	0	0	0	0
chr1:151374293-151374412	NM_002796	+	0	0	0	0
chr1:151234637-151238085	NM_002810	+	0	0	1	0
chr1:151234637-151238915	NM_002810	+	0	0	1	0
chr1:180147929-180167169	NM_002826	+	0	0	0	0
chr1:180144456-180167169	NM_002826	+	0	0	0	0
chr1:44057483-44071114	NM_002840	+	0	0	0	1
chr1:44085351-44085529	NM_002840	+	0	0	0	0
chr1:44035261-44035449	NM_002840	+	0	0	0	0
chr1:44035261-44054671	NM_002840	+	0	0	0	1
chr1:43996547-44044591	NM_002840	+	0	0	0	0
chr1:94953448-94956803	NM_002858	+	0	0	0	1
chr1:28233439-28233793	NM_002946	-	0	0	0	1
chr1:26887217-26888154	NM_002953	+	0	0	0	1
chr1:109883346-109890154	NM_002959	-	0	0	0	1
chr1:109883346-109912211	NM_002959	-	0	0	0	1
chr1:109897989-109910103	NM_002959	-	0	0	0	0
chr1:109883346-109897153	NM_002959	-	0	0	0	1
chr1:153520897-153521591	NM_002960	-	0	0	0	0
chr1:17345225-17350569	NM_003000	-	0	0	0	0
chr1:17350468-17350569	NM_003000	-	0	0	1	0
chr1:17349103-17349225	NM_003000	-	0	0	1	0
chr1:161293404-161310445	NM_003001	+	0	0	1	0
chr1:161293404-161298287	NM_003001	+	0	0	0	0
chr1:47745913-47748131	NM_003035	-	0	0	0	1
chr1:2234724-2236024	NM_003036	+	0	0	0	1
chr1:27432376-27436268	NM_003047	-	0	0	0	0
chr1:27432376-27434356	NM_003047	-	0	0	0	1
chr1:179316735-179319566	NM_003101	+	0	0	0	1
chr1:179316735-179318077	NM_003101	+	0	0	0	0
chr1:179310163-179310445	NM_003101	+	0	0	0	0
chr1:179306972-179310445	NM_003101	+	0	0	0	1
chr1:179317979-179318077	NM_003101	+	0	0	0	0
chr1:179314082-179318077	NM_003101	+	0	0	0	1
chr1:179311249-179312770	NM_003101	+	0	0	0	0
chr1:162557265-162560301	NM_003115	+	0	0	0	1
chr1:162560113-162560301	NM_003115	+	0	0	0	0
chr1:11118857-11118949	NM_003132	-	0	0	0	0
chr1:155978839-155984860	NM_003145	-	0	0	0	0
chr1:186344010-186344318	NM_003292	-	2	0	0	0
chr1:151196724-151205179	NM_003557	+	0	0	1	0
chr1:159889064-159895284	NM_003564	-	1	0	1	0
chr1:94140170-94140497	NM_003567	-	0	0	0	1
chr1:94037227-94054976	NM_003567	-	0	0	0	1
chr1:94037227-94037398	NM_003567	-	0	0	0	0
chr1:46725636-46739888	NM_003579	+	0	0	0	0
chr1:117626640-117629144	NM_003594	+	0	0	0	0
chr1:117602949-117624997	NM_003594	+	1	1	0	0
chr1:227381487-227441856	NM_003607	-	0	0	0	0
chr1:227192695-227204751	NM_003607	-	0	0	0	1
chr1:33240840-33283633	NM_003680	-	0	0	0	0
chr1:33240840-33252676	NM_003680	-	0	0	0	0
chr1:47034115-47037839	NM_003684	-	0	0	0	0
chr1:47030713-47037839	NM_003684	-	0	0	0	0
chr1:47037089-47059952	NM_003684	-	0	0	1	0
chr1:19215856-19216599	NM_003748	-	0	0	0	0
chr1:19201876-19204106	NM_003748	-	0	0	0	0
chr1:32691772-32694417	NM_003757	+	0	0	0	1
chr1:32694100-32694809	NM_003757	+	0	0	0	0
chr1:32691772-32692131	NM_003757	+	0	0	0	0
chr1:32689635-32690076	NM_003757	+	0	0	0	0
chr1:32687959-32692131	NM_003757	+	0	0	0	0
chr1:32687959-32689722	NM_003757	+	0	0	0	0
chr1:32689635-32694809	NM_003757	+	0	0	0	0
chr1:160181333-160183055	NM_003768	+	0	0	0	1
chr1:145517273-145523732	NM_003846	+	0	0	1	0
chr1:78422257-78432785	NM_003902	-	0	0	0	0
chr1:78432378-78433350	NM_003902	-	0	0	0	0
chr1:151340675-151342245	NM_003944	-	0	0	0	1
chr1:167734820-167745403	NM_003953	+	0	0	0	1
chr1:155240599-155240768	NM_003993	-	0	0	1	0
chr1:155236520-155239507	NM_003993	-	0	0	1	0
chr1:155238084-155239507	NM_003993	-	0	0	1	0
chr1:155234436-155239507	NM_003993	-	0	0	1	0
chr1:155235651-155236686	NM_003993	-	0	0	1	0
chr1:155233741-155239507	NM_003993	-	0	0	1	0
chr1:44441762-44443967	NM_004047	+	2	0	0	0
chr1:44442445-44443967	NM_004047	+	2	0	0	0
chr1:44442262-44443967	NM_004047	+	2	0	0	0
chr1:45266036-45269363	NM_004073	+	1	0	0	0
chr1:52849092-52851621	NM_004153	-	0	0	0	1
chr1:52838501-52870143	NM_004153	-	0	0	0	0
chr1:146740441-146758177	NM_004284	+	0	1	0	0
chr1:146757975-146759412	NM_004284	+	0	0	1	0
chr1:146724278-146731572	NM_004284	+	0	0	1	0
chr1:146757975-146765406	NM_004284	+	0	0	1	0
chr1:3786169-3789136	NM_004402	+	0	0	0	0
chr1:16464770-16464925	NM_004431	-	0	0	0	0
chr1:16464348-16464925	NM_004431	-	0	0	0	1
chr1:220193330-220197798	NM_004446	-	0	0	0	1
chr1:230313964-230314057	NM_004481	+	0	0	0	0
chr1:230313964-230339036	NM_004481	+	0	0	0	0
chr1:230381809-230391090	NM_004481	+	0	0	0	1
chr1:230372406-230391090	NM_004481	+	0	0	0	1
chr1:230313964-230386306	NM_004481	+	0	0	0	1
chr1:153640929-153642354	NM_004515	-	0	0	1	0
chr1:153635691-153643479	NM_004515	-	1	0	0	0
chr1:153635691-153642706	NM_004515	-	0	0	0	1
chr1:153635691-153637812	NM_004515	-	0	0	0	0
chr1:153635181-153635271	NM_004515	-	0	0	0	0
chr1:153635181-153640553	NM_004515	-	0	0	0	0
chr1:43161870-43162615	NM_004559	+	0	0	1	0
chr1:43161870-43168020	NM_004559	+	1	0	1	0
chr1:76253182-76255742	NM_004582	+	0	0	0	0
chr1:76253182-76255041	NM_004582	+	0	0	0	0
chr1:53736700-53737018	NM_004631	-	0	0	0	0
chr1:53720789-53723136	NM_004631	-	0	0	0	0
chr1:53727740-53736825	NM_004631	-	0	0	0	0
chr1:53741303-53755361	NM_004631	-	0	0	0	0
chr1:150307406-150318967	NM_004698	+	0	0	1	0
chr1:180756889-180780624	NM_004736	+	0	0	0	0
chr1:180775198-180833010	NM_004736	+	0	0	0	0
chr1:180793889-180833010	NM_004736	+	0	0	0	0
chr1:12638746-12640694	NM_004753	-	0	0	0	1
chr1:12627939-12677820	NM_004753	-	1	0	0	0
chr1:12638746-12639440	NM_004753	-	0	0	0	1
chr1:12627939-12676788	NM_004753	-	0	0	0	0
chr1:12627939-12639440	NM_004753	-	0	0	0	0
chr1:12638746-12677820	NM_004753	-	1	0	0	0
chr1:12632756-12639440	NM_004753	-	0	0	0	0
chr1:206858365-206907630	NM_004759	+	0	0	1	0
chr1:70694105-70703235	NM_004768	+	0	0	1	0
chr1:70687145-70701233	NM_004768	+	1	0	0	0
chr1:70671365-70698060	NM_004768	+	0	0	0	0
chr1:70694105-70715730	NM_004768	+	0	0	0	0
chr1:7839686-7841492	NM_004781	+	0	0	0	0
chr1:7837220-7841492	NM_004781	+	0	0	0	0
chr1:7831329-7838229	NM_004781	+	0	0	0	0
chr1:31740718-31764853	NM_004814	-	0	0	1	1
chr1:31764760-31766195	NM_004814	-	0	0	0	1
chr1:173450465-173450621	NM_004905	+	0	0	0	0
chr1:11276205-11288975	NM_004958	-	0	0	0	0
chr1:11205025-11303357	NM_004958	-	0	0	0	0
chr1:11193137-11322608	NM_004958	-	0	0	0	0
chr1:11307876-11317222	NM_004958	-	0	0	0	1
chr1:11168238-11193254	NM_004958	-	0	0	0	1
chr1:11169347-11193254	NM_004958	-	0	0	0	1
chr1:11181303-11182183	NM_004958	-	0	0	0	0
chr1:11193137-11298105	NM_004958	-	0	0	0	0
chr1:32792540-32793278	NM_004964	+	0	0	0	0
chr1:64515363-64516388	NM_005012	+	0	0	0	0
chr1:64474977-64516388	NM_005012	+	0	0	0	0
chr1:35846860-35855699	NM_005095	+	0	0	0	0
chr1:35846860-35871069	NM_005095	+	0	0	0	1
chr1:35846860-35854683	NM_005095	+	0	0	0	1
chr1:35879573-35881315	NM_005095	+	0	0	0	0
chr1:35881067-35881315	NM_005095	+	0	0	0	0
chr1:35851043-35859340	NM_005095	+	0	0	0	1
chr1:35846860-35873760	NM_005095	+	0	0	0	1
chr1:35846860-35865177	NM_005095	+	0	0	0	1
chr1:35846860-35847359	NM_005095	+	0	0	0	0
chr1:35824526-35827390	NM_005095	+	0	0	0	0
chr1:20979344-20982272	NM_005216	-	0	0	0	1
chr1:84964006-84971984	NM_005274	-	0	1	0	0
chr1:84964006-84967653	NM_005274	-	0	0	1	0
chr1:6648338-6649340	NM_005341	+	0	0	0	0
chr1:146633291-146644129	NM_005399	-	1	0	1	0
chr1:22169263-22181258	NM_005529	-	0	0	0	1
chr1:22188250-22205614	NM_005529	-	0	0	0	1
chr1:22216474-22217187	NM_005529	-	0	0	0	0
chr1:22188250-22188608	NM_005529	-	0	0	0	1
chr1:38341278-38412006	NM_005540	-	0	0	0	0
chr1:38331433-38343995	NM_005540	-	0	0	0	1
chr1:152004982-152009511	NM_005620	-	0	0	0	0
chr1:29481208-29481422	NM_005626	-	0	0	0	0
chr1:109606998-109618624	NM_005645	-	0	0	0	0
chr1:93167698-93202184	NM_005665	-	0	0	0	0
chr1:93029199-93202184	NM_005665	-	0	0	0	0
chr1:93159359-93170301	NM_005665	-	0	0	0	0
chr1:93201955-93202184	NM_005665	-	0	0	0	0
chr1:204085635-204086835	NM_005686	+	0	0	0	1
chr1:204082043-204086835	NM_005686	+	0	0	0	1
chr1:204082043-204083733	NM_005686	+	0	0	0	1
chr1:204082043-204086318	NM_005686	+	0	0	0	1
chr1:204082043-204092932	NM_005686	+	0	0	0	1
chr1:155225770-155227448	NM_005698	-	0	0	1	0
chr1:155225770-155230450	NM_005698	-	0	0	1	0
chr1:155225770-155232176	NM_005698	-	0	0	1	0
chr1:155225770-155228745	NM_005698	-	0	0	1	0
chr1:155225770-155226582	NM_005698	-	0	0	1	0
chr1:29637968-29639218	NM_005704	+	0	0	0	1
chr1:29581787-29618538	NM_005704	+	0	0	0	1
chr1:29586382-29586556	NM_005704	+	0	0	0	0
chr1:183595332-183602289	NM_005717	-	1	0	1	0
chr1:183595332-183602298	NM_005717	-	1	0	1	0
chr1:180953813-180962561	NM_005819	-	0	0	0	0
chr1:156444900-156446994	NM_005920	-	0	0	0	0
chr1:156770166-156770609	NM_005973	+	0	0	0	0
chr1:151148934-151156969	NM_005997	-	2	0	0	0
chr1:46774773-46775988	NM_006004	+	0	0	1	0
chr1:27087347-27089776	NM_006015	+	0	0	0	1
chr1:27056142-27059283	NM_006015	+	0	0	0	0
chr1:111682833-111690675	NM_006090	+	0	0	0	0
chr1:145579242-145586546	NM_006099	+	0	0	1	0
chr1:113196220-113202401	NM_006135	+	0	0	1	0
chr1:113196220-113209767	NM_006135	+	0	0	1	0
chr1:207228046-207241654	NM_006212	+	0	0	0	1
chr1:212515530-212521839	NM_006243	+	0	0	0	1
chr1:89236035-89251896	NM_006256	+	0	0	0	1
chr1:89236035-89237562	NM_006256	+	0	0	0	1
chr1:43142255-43142429	NM_006347	+	0	0	1	0
chr1:46745864-46764042	NM_006369	-	0	0	0	0
chr1:145601530-145601852	NM_006468	-	0	0	1	0
chr1:145601530-145608659	NM_006468	-	0	0	1	0
chr1:145601530-145601622	NM_006468	-	0	0	1	0
chr1:145440632-145441053	NM_006472	+	0	0	1	0
chr1:32502511-32504220	NM_006559	+	0	0	0	1
chr1:32497125-32509472	NM_006559	+	1	0	0	0
chr1:32495899-32498935	NM_006559	+	0	0	0	0
chr1:32502511-32502644	NM_006559	+	0	0	0	0
chr1:155220067-155223769	NM_006589	-	0	0	1	0
chr1:27250580-27272887	NM_006600	+	1	0	0	0
chr1:27269362-27272887	NM_006600	+	1	0	0	0
chr1:27272621-27272887	NM_006600	+	1	0	0	0
chr1:27272059-27272887	NM_006600	+	1	0	1	0
chr1:114300321-114302098	NM_006608	-	1	0	0	0
chr1:11090233-11106790	NM_006610	-	0	0	0	0
chr1:202724399-202733273	NM_006618	-	0	0	0	1
chr1:202742246-202746222	NM_006618	-	0	0	0	1
chr1:202724399-202736188	NM_006618	-	0	0	0	0
chr1:202722033-202742416	NM_006618	-	0	0	0	0
chr1:202698835-202711633	NM_006618	-	0	0	0	1
chr1:202724399-202727638	NM_006618	-	0	0	0	1
chr1:120263793-120277604	NM_006623	+	1	0	0	0
chr1:117910085-117963271	NM_006699	+	0	0	0	0
chr1:117957335-117963271	NM_006699	+	0	0	0	0
chr1:117957335-118035884	NM_006699	+	0	0	0	1
chr1:118003111-118035884	NM_006699	+	0	0	0	1
chr1:117944808-117984947	NM_006699	+	0	1	0	0
chr1:117963191-117963271	NM_006699	+	0	0	0	0
chr1:31205315-31208112	NM_006762	-	0	0	0	0
chr1:38445137-38447483	NM_006802	-	0	0	1	0
chr1:45223228-45223812	NM_006845	+	0	0	0	0
chr1:206766968-206769187	NM_006893	-	0	0	1	0
chr1:27730734-27741457	NM_006990	-	2	0	1	0
chr1:27730734-27744923	NM_006990	-	2	0	1	0
chr1:27730734-27742596	NM_006990	-	2	0	1	0
chr1:169446393-169446995	NM_006996	-	0	0	0	1
chr1:169446393-169455208	NM_006996	-	0	0	0	0
chr1:2327223-2333781	NM_007033	+	0	0	0	1
chr1:51121114-51210447	NM_007051	-	0	0	0	1
chr1:51032749-51061888	NM_007051	-	0	0	0	0
chr1:50956260-51204626	NM_007051	-	0	0	0	0
chr1:51049324-51204626	NM_007051	-	0	0	0	0
chr1:51005264-51061888	NM_007051	-	0	0	0	0
chr1:51253672-51267349	NM_007051	-	0	0	0	0
chr1:51253672-51323669	NM_007051	-	0	0	0	0
chr1:51121114-51171563	NM_007051	-	0	0	0	1
chr1:161011114-161011636	NM_007122	-	0	0	0	0
chr1:35469569-35496314	NM_007167	-	0	0	0	1
chr1:161726576-161726952	NM_007240	+	1	0	0	0
chr1:150044233-150064189	NM_007259	+	0	0	1	0
chr1:24119641-24120242	NM_007260	+	0	0	1	0
chr1:8022823-8045342	NM_007262	+	0	0	0	0
chr1:8030954-8045342	NM_007262	+	0	0	0	0
chr1:6324332-6341346	NM_007274	-	0	0	0	0
chr1:179100446-179102509	NM_007314	-	0	0	0	0
chr1:179100446-179100616	NM_007314	-	0	0	0	0
chr1:179086467-179087899	NM_007314	-	0	0	0	0
chr1:179095512-179100616	NM_007314	-	0	0	0	0
chr1:179089325-179091002	NM_007314	-	0	0	0	0
chr1:161789423-161833102	NM_007348	+	0	0	0	1
chr1:161761198-161790951	NM_007348	+	0	0	0	0
chr1:161748034-161753886	NM_007348	+	0	0	0	1
chr1:161753780-161753886	NM_007348	+	0	0	0	0
chr1:161748034-161830067	NM_007348	+	0	0	0	0
chr1:230797071-230797303	NM_007357	+	2	0	0	0
chr1:230778202-230805281	NM_007357	+	0	0	0	0
chr1:230795210-230807386	NM_007357	+	0	0	0	1
chr1:93575787-93586229	NM_007358	+	0	0	0	1
chr1:229654588-229683448	NM_012089	-	0	0	1	0
chr1:229661683-229683448	NM_012089	-	0	0	1	0
chr1:39916724-39945681	NM_012090	+	0	0	0	1
chr1:39903449-39916883	NM_012090	+	2	0	0	0
chr1:39752958-39753234	NM_012090	+	0	0	0	0
chr1:8555123-8601377	NM_012102	-	0	0	0	0
chr1:8412464-8424898	NM_012102	-	0	0	0	0
chr1:8674620-8716500	NM_012102	-	0	0	1	0
chr1:8555123-8617582	NM_012102	-	0	0	0	0
chr1:8555123-8684439	NM_012102	-	0	0	1	0
chr1:8525985-8674745	NM_012102	-	0	0	1	0
chr1:8525985-8601377	NM_012102	-	0	0	0	0
chr1:8616534-8617582	NM_012102	-	0	0	0	1
chr1:8601273-8674745	NM_012102	-	0	0	1	0
chr1:8616534-8684439	NM_012102	-	0	0	1	0
chr1:8425872-8601377	NM_012102	-	0	0	0	0
chr1:8555123-8674745	NM_012102	-	0	0	1	0
chr1:8684369-8716500	NM_012102	-	0	0	1	0
chr1:8568686-8674745	NM_012102	-	0	0	1	0
chr1:8601273-8617582	NM_012102	-	0	0	0	0
chr1:8674620-8684439	NM_012102	-	0	0	1	0
chr1:8616534-8674745	NM_012102	-	0	0	1	0
chr1:8525985-8568734	NM_012102	-	0	0	0	1
chr1:8418256-8674745	NM_012102	-	0	0	1	0
chr1:36372536-36384024	NM_012199	+	0	1	0	0
chr1:32627548-32628914	NM_012316	+	0	0	0	1
chr1:32622454-32623962	NM_012316	+	0	0	0	1
chr1:32622947-32623962	NM_012316	+	0	0	0	0
chr1:201434622-201435306	NM_012396	-	1	0	0	0
chr1:6291962-6292179	NM_012405	-	0	0	0	0
chr1:6281253-6295034	NM_012405	-	0	0	0	0
chr1:220355599-220356273	NM_012414	-	0	0	0	0
chr1:220326527-220327399	NM_012414	-	0	0	0	0
chr1:213403840-213405598	NM_012424	+	0	0	0	0
chr1:213341201-213349835	NM_012424	+	0	0	0	0
chr1:213246212-213277911	NM_012424	+	0	0	0	0
chr1:213302870-213349835	NM_012424	+	0	0	0	1
chr1:213349743-213349835	NM_012424	+	0	0	0	0
chr1:165859441-165860559	NM_012474	+	0	0	0	0
chr1:165859441-165859600	NM_012474	+	0	0	0	0
chr1:165859441-165875206	NM_012474	+	0	0	0	0
chr1:38047824-38049534	NM_013285	-	0	0	0	1
chr1:38047824-38053096	NM_013285	-	0	0	0	1
chr1:226107580-226108320	NM_013328	-	1	0	0	0
chr1:169199956-169256646	NM_013330	-	0	0	0	1
chr1:63836442-63877732	NM_013339	+	0	0	0	0
chr1:213037067-213062599	NM_014053	+	0	0	0	1
chr1:213046020-213061936	NM_014053	+	0	0	0	0
chr1:213061831-213062599	NM_014053	+	0	0	0	0
chr1:213037067-213061936	NM_014053	+	0	0	0	0
chr1:213037067-213058738	NM_014053	+	0	0	0	1
chr1:213046020-213062599	NM_014053	+	0	0	0	1
chr1:1477053-1480382	NM_014188	-	0	0	0	0
chr1:1477053-1510262	NM_014188	-	0	0	0	0
chr1:1477053-1477547	NM_014188	-	0	0	0	0
chr1:1477053-1500296	NM_014188	-	0	0	0	0
chr1:1497732-1510262	NM_014188	-	1	0	0	0
chr1:1477053-1479367	NM_014188	-	0	0	0	0
chr1:172520652-172539870	NM_014283	+	0	0	0	1
chr1:25666965-25678184	NM_014313	+	0	0	0	0
chr1:25678117-25679465	NM_014313	+	0	0	0	0
chr1:25666965-25669564	NM_014313	+	0	0	0	0
chr1:241767562-241767881	NM_014322	-	0	0	0	0
chr1:241803184-241803701	NM_014322	-	0	0	0	0
chr1:36605670-36615067	NM_014408	-	1	0	0	0
chr1:145684585-145687091	NM_014455	+	0	0	1	0
chr1:173735285-173744981	NM_014458	+	0	0	0	1
chr1:173702852-173735428	NM_014458	+	0	0	0	0
chr1:153507076-153508717	NM_014624	-	0	0	0	0
chr1:44425921-44426685	NM_014652	+	0	0	0	0
chr1:44415089-44422373	NM_014652	+	0	0	0	0
chr1:156169626-156170263	NM_014655	+	0	0	0	1
chr1:44131367-44149475	NM_014663	+	0	0	0	1
chr1:44132123-44154766	NM_014663	+	0	0	0	1
chr1:31422980-31454252	NM_014676	-	0	0	0	0
chr1:31422980-31426828	NM_014676	-	0	0	0	0
chr1:31465237-31479949	NM_014676	-	0	0	0	1
chr1:31532051-31532424	NM_014676	-	0	0	0	1
chr1:31465237-31468067	NM_014676	-	0	0	0	1
chr1:226054812-226067110	NM_014698	-	0	0	0	0
chr1:226054812-226065294	NM_014698	-	0	0	0	0
chr1:3761471-3761915	NM_014704	-	0	0	0	0
chr1:55315300-55337286	NM_014762	-	0	0	0	0
chr1:55330976-55341720	NM_014762	-	0	0	0	1
chr1:55340766-55341720	NM_014762	-	0	0	0	1
chr1:55319710-55319907	NM_014762	-	0	0	0	0
chr1:55319710-55340884	NM_014762	-	0	0	0	1
chr1:47148972-47157609	NM_014774	-	0	0	0	0
chr1:65830318-65831879	NM_014787	+	0	0	0	1
chr1:65830318-65855310	NM_014787	+	0	0	0	1
chr1:233334685-233386578	NM_014801	-	0	0	0	1
chr1:233296029-233344435	NM_014801	-	0	0	0	1
chr1:233150411-233161145	NM_014801	-	0	0	0	1
chr1:233334685-233372726	NM_014801	-	0	0	0	1
chr1:233190014-233314921	NM_014801	-	0	0	0	0
chr1:233353645-233363117	NM_014801	-	0	0	0	0
chr1:233334685-233344435	NM_014801	-	0	0	0	1
chr1:233190014-233336010	NM_014801	-	0	0	0	0
chr1:233225807-233231609	NM_014801	-	0	0	0	0
chr1:233190014-233231609	NM_014801	-	0	0	0	1
chr1:243385026-243388623	NM_014812	-	0	0	0	0
chr1:243319523-243388623	NM_014812	-	0	0	1	0
chr1:243287730-243303409	NM_014812	-	0	0	1	0
chr1:243319523-243354796	NM_014812	-	0	0	1	0
chr1:113655101-113662145	NM_014813	+	0	0	0	1
chr1:113661855-113662145	NM_014813	+	0	0	0	0
chr1:113633940-113653184	NM_014813	+	0	0	0	0
chr1:203786054-203787817	NM_014827	+	0	0	1	0
chr1:154209500-154232505	NM_014847	+	0	0	0	0
chr1:154226376-154232505	NM_014847	+	0	0	0	0
chr1:154229539-154232505	NM_014847	+	0	0	0	0
chr1:154221715-154224129	NM_014847	+	0	0	0	1
chr1:154221715-154232505	NM_014847	+	0	0	0	0
chr1:154231453-154239044	NM_014847	+	0	0	0	0
chr1:154228159-154228231	NM_014847	+	0	0	0	0
chr1:154223517-154227366	NM_014847	+	0	0	0	0
chr1:154231453-154232505	NM_014847	+	0	0	0	0
chr1:154209042-154224129	NM_014847	+	0	0	0	0
chr1:154207672-154232505	NM_014847	+	0	0	0	0
chr1:154233368-154239044	NM_014847	+	0	0	0	0
chr1:154231453-154233585	NM_014847	+	0	0	0	0
chr1:154229822-154232505	NM_014847	+	0	0	0	0
chr1:154223517-154224129	NM_014847	+	0	0	0	1
chr1:154234068-154234173	NM_014847	+	0	0	0	0
chr1:154223957-154232505	NM_014847	+	0	0	0	0
chr1:154199758-154232505	NM_014847	+	0	0	0	0
chr1:154231453-154243329	NM_014847	+	0	0	0	0
chr1:6659107-6659512	NM_014851	-	0	0	0	1
chr1:153905673-153914589	NM_014856	-	0	0	0	1
chr1:153905959-153914589	NM_014856	-	0	0	0	1
chr1:153909964-153912732	NM_014856	-	0	0	0	1
chr1:153905337-153914589	NM_014856	-	0	0	0	0
chr1:153908536-153915606	NM_014856	-	0	0	0	1
chr1:174652660-174671394	NM_014857	+	0	0	0	1
chr1:174606513-174671394	NM_014857	+	0	0	0	0
chr1:178995074-179035994	NM_014864	+	0	0	0	0
chr1:179012850-179023773	NM_014864	+	0	0	0	0
chr1:179023664-179035994	NM_014864	+	0	0	0	1
chr1:179012850-179033631	NM_014864	+	0	0	0	1
chr1:179019414-179023773	NM_014864	+	0	0	0	0
chr1:12049222-12064670	NM_014874	+	0	0	0	1
chr1:12042027-12042171	NM_014874	+	0	0	0	0
chr1:12061458-12062160	NM_014874	+	0	0	0	1
chr1:12049222-12052747	NM_014874	+	0	0	0	1
chr1:12061458-12069783	NM_014874	+	0	0	0	1
chr1:12049222-12069783	NM_014874	+	0	0	0	1
chr1:12058827-12059152	NM_014874	+	0	0	0	0
chr1:12040238-12062160	NM_014874	+	0	0	0	0
chr1:200544719-200587966	NM_014875	-	0	0	0	1
chr1:204198065-204214131	NM_014935	-	0	0	0	1
chr1:204234070-204237440	NM_014935	-	0	0	0	0
chr1:155895423-155896947	NM_014949	-	0	0	0	0
chr1:155896467-155896947	NM_014949	-	0	0	0	0
chr1:155891166-155893478	NM_014949	-	0	0	0	1
chr1:155886416-155895634	NM_014949	-	0	0	0	0
chr1:155891166-155895634	NM_014949	-	0	0	0	1
chr1:155891166-155891709	NM_014949	-	0	0	0	0
chr1:16263658-16264501	NM_015001	+	0	0	0	1
chr1:16202697-16237796	NM_015001	+	0	0	0	0
chr1:78211106-78211284	NM_015017	-	0	1	0	0
chr1:78187516-78211284	NM_015017	-	0	0	1	0
chr1:78191307-78205102	NM_015017	-	0	0	0	1
chr1:27621005-27624602	NM_015023	+	0	0	0	1
chr1:10412689-10435431	NM_015074	+	0	0	0	0
chr1:151403142-151414681	NM_015100	-	0	0	0	0
chr1:151395873-151403317	NM_015100	-	0	0	0	0
chr1:151400299-151414681	NM_015100	-	0	0	0	0
chr1:151413404-151414681	NM_015100	-	0	0	0	1
chr1:6038330-6046387	NM_015102	-	0	0	0	0
chr1:6007164-6008311	NM_015102	-	0	0	0	0
chr1:5987709-5993389	NM_015102	-	0	0	0	0
chr1:6007164-6046387	NM_015102	-	0	0	0	1
chr1:5964677-6046387	NM_015102	-	0	0	0	0
chr1:5987709-6046387	NM_015102	-	0	0	0	1
chr1:6007164-6029319	NM_015102	-	0	0	0	1
chr1:6027359-6029319	NM_015102	-	0	0	0	0
chr1:6021854-6038473	NM_015102	-	0	0	0	1
chr1:6021854-6029319	NM_015102	-	0	0	0	1
chr1:6021854-6046387	NM_015102	-	0	0	0	1
chr1:5933312-6022009	NM_015102	-	0	0	0	0
chr1:6007164-6022009	NM_015102	-	0	0	0	1
chr1:6007164-6012896	NM_015102	-	0	0	0	1
chr1:6012760-6046387	NM_015102	-	0	0	0	1
chr1:5964677-5965843	NM_015102	-	0	0	0	0
chr1:46463396-46468555	NM_015112	+	0	0	0	0
chr1:46290105-46295253	NM_015112	+	0	0	0	1
chr1:46290105-46348067	NM_015112	+	0	0	0	0
chr1:16060292-16061264	NM_015164	+	0	0	0	0
chr1:16046229-16061264	NM_015164	+	0	0	0	0
chr1:16046229-16056424	NM_015164	+	0	0	0	0
chr1:16044388-16047883	NM_015164	+	0	0	0	0
chr1:16042732-16061264	NM_015164	+	0	0	0	0
chr1:16051812-16059024	NM_015164	+	0	0	0	0
chr1:16046229-16047883	NM_015164	+	0	0	0	0
chr1:171556142-171558744	NM_015172	+	2	0	0	0
chr1:171537386-171546776	NM_015172	+	0	0	0	1
chr1:171537386-171544267	NM_015172	+	0	0	0	1
chr1:171546573-171546776	NM_015172	+	0	0	0	0
chr1:171486730-171557644	NM_015172	+	0	0	0	0
chr1:171548967-171558744	NM_015172	+	2	0	0	0
chr1:171481171-171491398	NM_015172	+	0	0	0	0
chr1:171492360-171494104	NM_015172	+	0	0	0	1
chr1:171548493-171556890	NM_015172	+	0	0	0	0
chr1:171556787-171557644	NM_015172	+	0	0	0	0
chr1:171537386-171540560	NM_015172	+	0	0	0	0
chr1:150416727-150432793	NM_015203	+	0	0	1	0
chr1:43891709-43892209	NM_015284	+	2	0	0	0
chr1:43888151-43888303	NM_015284	+	0	0	0	0
chr1:43895982-43898861	NM_015284	+	0	0	0	1
chr1:43868848-43870221	NM_015284	+	0	0	0	1
chr1:15890424-15890854	NM_015291	+	0	0	0	1
chr1:55624551-55625358	NM_015306	-	0	0	0	0
chr1:55537487-55541196	NM_015306	-	0	0	0	1
chr1:206566046-206567030	NM_015326	+	0	0	1	0
chr1:206619421-206623810	NM_015326	+	0	0	1	0
chr1:156246876-156248825	NM_015327	-	0	0	0	1
chr1:156237261-156237974	NM_015327	-	0	0	0	0
chr1:156219015-156248825	NM_015327	-	0	0	0	0
chr1:160321012-160321595	NM_015331	+	0	0	0	0
chr1:160314512-160324080	NM_015331	+	0	0	0	1
chr1:160326050-160328742	NM_015331	+	0	0	0	0
chr1:160322677-160324080	NM_015331	+	0	0	0	1
chr1:160314266-160325547	NM_015331	+	0	0	0	0
chr1:160319339-160319460	NM_015331	+	0	0	0	0
chr1:205156546-205156934	NM_015375	-	0	0	0	1
chr1:205119808-205138960	NM_015375	-	0	0	0	1
chr1:205126401-205138960	NM_015375	-	0	0	0	1
chr1:205128675-205156934	NM_015375	-	0	0	0	1
chr1:205132851-205138960	NM_015375	-	0	0	0	1
chr1:205128675-205129398	NM_015375	-	0	0	0	0
chr1:12409221-12475274	NM_015378	+	0	0	0	1
chr1:12378129-12382803	NM_015378	+	0	0	0	1
chr1:247020993-247076714	NM_015446	-	0	0	1	0
chr1:247019032-247028635	NM_015446	-	2	0	1	0
chr1:247076534-247079697	NM_015446	-	0	0	1	0
chr1:247039339-247040604	NM_015446	-	0	0	1	0
chr1:78097520-78107340	NM_015534	-	2	0	0	0
chr1:891303-891393	NM_015658	-	0	0	1	0
chr1:26497066-26497364	NM_015871	+	0	0	0	0
chr1:114976239-115007010	NM_015906	-	0	0	0	0
chr1:115005726-115006178	NM_015906	-	0	0	0	0
chr1:115005726-115007010	NM_015906	-	0	0	0	1
chr1:99150441-99164461	NM_015976	+	0	0	1	0
chr1:192997215-192998787	NM_015984	-	0	0	0	1
chr1:156703169-156705701	NM_015997	+	0	0	0	1
chr1:29533274-29543197	NM_016011	-	0	0	0	1
chr1:244855181-244872334	NM_016076	+	1	0	1	0
chr1:215749244-215752480	NM_016121	+	0	0	0	1
chr1:215768698-215777644	NM_016121	+	0	0	0	1
chr1:215785167-215792633	NM_016121	+	0	0	0	1
chr1:1158624-1159348	NM_016176	-	0	0	0	0
chr1:29063136-29096287	NM_016258	+	0	0	0	0
chr1:21083659-21106404	NM_016287	-	0	0	0	1
chr1:147438786-147460753	NM_016334	+	0	0	1	0
chr1:147458431-147460753	NM_016334	+	0	0	1	0
chr1:147131075-147131890	NM_016361	-	0	0	1	0
chr1:161123534-161128646	NM_016406	+	0	0	0	0
chr1:161128202-161128646	NM_016406	+	0	0	0	0
chr1:212220493-212245555	NM_016448	+	0	0	0	0
chr1:212218002-212220759	NM_016448	+	0	0	0	0
chr1:201103900-201123087	NM_016456	-	1	0	0	0
chr1:201103900-201140702	NM_016456	-	1	0	0	0
chr1:201112948-201115976	NM_016456	-	0	0	0	0
chr1:54678174-54684056	NM_016491	+	0	0	0	0
chr1:54675621-54684056	NM_016491	+	2	0	0	0
chr1:1158624-1164326	NM_016547	-	0	0	0	1
chr1:36282483-36301594	NM_017629	+	0	0	0	1
chr1:36291527-36316654	NM_017629	+	0	0	0	0
chr1:36291527-36301594	NM_017629	+	0	0	0	0
chr1:36291527-36307351	NM_017629	+	0	0	0	1
chr1:23755056-23757618	NM_017707	-	0	0	0	0
chr1:23755056-23760862	NM_017707	-	0	0	0	0
chr1:23755056-23763147	NM_017707	-	0	0	0	0
chr1:23755056-23756423	NM_017707	-	0	0	0	0
chr1:46654353-46658262	NM_017739	-	0	0	0	0
chr1:113140593-113159517	NM_017744	-	0	0	0	0
chr1:36557511-36559533	NM_017825	+	0	0	0	0
chr1:36558023-36559533	NM_017825	+	0	0	0	0
chr1:186359843-186360923	NM_017847	+	0	0	0	0
chr1:38151945-38152124	NM_017850	-	0	0	0	0
chr1:38148991-38149109	NM_017850	-	0	0	0	0
chr1:217665022-217787544	NM_018040	-	0	0	0	0
chr1:217783663-217787544	NM_018040	-	0	0	0	0
chr1:32540552-32566163	NM_018056	+	0	0	0	0
chr1:36636572-36639079	NM_018067	+	0	0	0	1
chr1:236734651-236744714	NM_018072	-	0	0	0	1
chr1:236734651-236739677	NM_018072	-	0	0	0	1
chr1:201823723-201828122	NM_018085	+	0	0	0	0
chr1:201821232-201838846	NM_018085	+	0	0	0	1
chr1:201816407-201836087	NM_018085	+	0	0	0	1
chr1:201827983-201840455	NM_018085	+	0	0	0	0
chr1:201826224-201840455	NM_018085	+	0	0	0	1
chr1:54266366-54298264	NM_018087	-	0	0	0	0
chr1:54252831-54254869	NM_018087	-	0	0	0	0
chr1:54252831-54293846	NM_018087	-	0	0	0	1
chr1:38168924-38171239	NM_018101	+	0	0	0	0
chr1:155580216-155580351	NM_018116	+	0	0	1	0
chr1:17907048-18021775	NM_018125	+	0	0	0	0
chr1:17907048-17934472	NM_018125	+	0	0	0	0
chr1:17907048-17981217	NM_018125	+	0	0	0	0
chr1:17907048-17953998	NM_018125	+	0	0	0	1
chr1:17907048-17907127	NM_018125	+	0	0	0	0
chr1:17907048-17952543	NM_018125	+	0	0	0	1
chr1:17907048-17948436	NM_018125	+	0	0	0	1
chr1:17907048-17961511	NM_018125	+	0	0	0	1
chr1:17907048-18014242	NM_018125	+	0	0	0	0
chr1:17907048-17914974	NM_018125	+	0	0	0	0
chr1:17934297-17975170	NM_018125	+	0	0	0	1
chr1:17907048-18024370	NM_018125	+	0	0	0	0
chr1:17907048-17914140	NM_018125	+	0	0	0	1
chr1:17907048-17949670	NM_018125	+	0	0	0	1
chr1:17907048-17930086	NM_018125	+	0	0	0	0
chr1:17981131-17983203	NM_018125	+	0	0	0	1
chr1:197091518-197094085	NM_018136	-	0	0	0	1
chr1:197091518-197097795	NM_018136	-	0	0	0	1
chr1:197091518-197098447	NM_018136	-	0	0	0	1
chr1:197091518-197101482	NM_018136	-	0	0	0	1
chr1:44877653-44878394	NM_018150	+	0	0	0	1
chr1:45088414-45092070	NM_018150	+	0	0	0	1
chr1:169796192-169796340	NM_018186	+	0	0	0	0
chr1:1451392-1463242	NM_018188	+	0	1	0	0
chr1:1451392-1454370	NM_018188	+	0	1	0	0
chr1:204100190-204106377	NM_018208	-	1	0	0	0
chr1:65278421-65280523	NM_018211	+	0	0	0	0
chr1:65268659-65280523	NM_018211	+	0	0	0	0
chr1:2441301-2452754	NM_018216	-	0	0	0	1
chr1:2443067-2449703	NM_018216	-	0	0	0	1
chr1:2447001-2449703	NM_018216	-	0	0	0	0
chr1:229619801-229634053	NM_018230	-	0	0	0	1
chr1:59787208-59812070	NM_018291	+	0	0	0	1
chr1:111489812-111495583	NM_018372	-	1	0	0	0
chr1:111489812-111495437	NM_018372	-	0	0	0	0
chr1:116573987-116609329	NM_018420	+	0	0	0	1
chr1:155385535-155429689	NM_018489	-	0	0	0	0
chr1:155447677-155452240	NM_018489	-	0	0	0	1
chr1:155313105-155313277	NM_018489	-	0	0	0	0
chr1:155324264-155327540	NM_018489	-	0	0	0	0
chr1:155313395-155429689	NM_018489	-	0	0	0	0
chr1:155313105-155316260	NM_018489	-	0	0	0	0
chr1:155348072-155385714	NM_018489	-	0	0	0	0
chr1:155385535-155385714	NM_018489	-	0	0	0	0
chr1:220752696-220754460	NM_018650	+	0	0	0	0
chr1:17742976-17749332	NM_018715	-	0	0	0	0
chr1:48821342-48825442	NM_019073	-	0	0	0	0
chr1:100598706-100616054	NM_019083	+	0	0	0	0
chr1:32683038-32687926	NM_019118	-	1	0	0	0
chr1:32683038-32683178	NM_019118	-	0	0	0	0
chr1:153516095-153517285	NM_019554	-	0	0	0	0
chr1:153516095-153517994	NM_019554	-	0	0	0	0
chr1:156018292-156020344	NM_020131	-	0	0	1	0
chr1:201958032-201966682	NM_020216	+	0	0	0	0
chr1:201970504-201970895	NM_020216	+	0	0	0	0
chr1:201966447-201969143	NM_020216	+	0	0	0	1
chr1:227097403-227173041	NM_020247	+	2	1	0	0
chr1:227171462-227175246	NM_020247	+	0	0	0	0
chr1:9931245-9938047	NM_020248	-	0	0	0	0
chr1:176563660-176564731	NM_020318	+	0	0	0	1
chr1:24786971-24790610	NM_020448	+	0	0	0	0
chr1:26131633-26131766	NM_020451	+	0	0	0	0
chr1:3696784-3713068	NM_020710	-	0	0	0	0
chr1:19499358-19501527	NM_020765	-	0	0	0	1
chr1:19446674-19480433	NM_020765	-	0	0	0	1
chr1:19510305-19511780	NM_020765	-	0	0	0	1
chr1:19497256-19505714	NM_020765	-	0	0	0	1
chr1:19410998-19415471	NM_020765	-	0	0	0	1
chr1:19490747-19511780	NM_020765	-	0	0	0	1
chr1:19488321-19526248	NM_020765	-	0	0	0	1
chr1:19499933-19524543	NM_020765	-	0	0	0	1
chr1:19467841-19468018	NM_020765	-	0	0	0	0
chr1:19488321-19505714	NM_020765	-	0	0	0	0
chr1:19495929-19501527	NM_020765	-	0	0	0	1
chr1:19433331-19520051	NM_020765	-	0	0	0	1
chr1:19433331-19480433	NM_020765	-	0	0	0	1
chr1:19474487-19493725	NM_020765	-	0	0	0	1
chr1:19420443-19474621	NM_020765	-	0	0	0	1
chr1:19431542-19439361	NM_020765	-	0	0	0	1
chr1:19455472-19511780	NM_020765	-	0	0	0	1
chr1:151261004-151262016	NM_020832	+	0	0	0	1
chr1:45504608-45506210	NM_020883	-	0	0	0	0
chr1:150997991-151001420	NM_021222	+	0	0	0	0
chr1:151001262-151001420	NM_021222	+	0	0	1	0
chr1:150997087-151001420	NM_021222	+	0	0	0	1
chr1:150990288-151001420	NM_021222	+	0	0	0	0
chr1:150999709-151001420	NM_021222	+	0	0	0	0
chr1:46096154-46108171	NM_021639	-	0	0	0	1
chr1:46105882-46126897	NM_021639	-	0	0	0	0
chr1:46092976-46108171	NM_021639	-	0	0	0	0
chr1:46108099-46108171	NM_021639	-	0	0	0	0
chr1:46096154-46099319	NM_021639	-	0	0	0	0
chr1:46105882-46120991	NM_021639	-	0	0	0	0
chr1:46124700-46126897	NM_021639	-	0	0	0	1
chr1:46108099-46126897	NM_021639	-	0	0	0	0
chr1:46095248-46108171	NM_021639	-	0	0	0	0
chr1:46120862-46126897	NM_021639	-	0	0	0	1
chr1:231506308-231509845	NM_022051	-	0	0	1	0
chr1:36213508-36214205	NM_022111	-	0	0	0	1
chr1:32049062-32051086	NM_022164	+	0	0	0	1
chr1:32050279-32051086	NM_022164	+	0	0	0	1
chr1:156127861-156128277	NM_022367	+	0	0	0	0
chr1:175996708-176015460	NM_022457	-	0	0	0	1
chr1:176050288-176105683	NM_022457	-	0	0	1	0
chr1:175956079-175958615	NM_022457	-	0	0	0	1
chr1:176050288-176153828	NM_022457	-	0	0	0	0
chr1:176050288-176055026	NM_022457	-	0	0	0	0
chr1:176012846-176069497	NM_022457	-	2	1	0	0
chr1:175996708-176085817	NM_022457	-	0	0	0	1
chr1:176118142-176133027	NM_022457	-	0	0	0	0
chr1:176145046-176153828	NM_022457	-	0	0	0	0
chr1:176012322-176015460	NM_022457	-	0	0	0	0
chr1:40872408-40882768	NM_022733	+	0	0	0	0
chr1:47100711-47110928	NM_022745	-	0	0	0	0
chr1:33290914-33318767	NM_022753	+	0	0	0	1
chr1:26584088-26584751	NM_022778	+	0	0	0	0
chr1:26584088-26586293	NM_022778	+	0	0	0	1
chr1:26581662-26586293	NM_022778	+	0	0	0	1
chr1:26566253-26570809	NM_022778	+	0	0	0	0
chr1:26581662-26582356	NM_022778	+	0	0	0	1
chr1:27992572-27992986	NM_022873	-	0	0	0	0
chr1:153723571-153744916	NM_023015	+	0	0	1	0
chr1:153727118-153735323	NM_023015	+	0	0	1	0
chr1:153723571-153727215	NM_023015	+	0	0	1	0
chr1:153723571-153730239	NM_023015	+	0	0	1	0
chr1:153727118-153730239	NM_023015	+	0	0	1	0
chr1:153727118-153742320	NM_023015	+	0	0	1	0
chr1:153723571-153742320	NM_023015	+	0	0	1	0
chr1:1635478-1635585	NM_024011	-	0	0	1	0
chr1:44773982-44818597	NM_024066	-	0	0	0	0
chr1:44773982-44785416	NM_024066	-	0	0	0	0
chr1:44713611-44804994	NM_024066	-	0	0	0	0
chr1:44773982-44804994	NM_024066	-	0	0	0	0
chr1:44750507-44804994	NM_024066	-	0	0	0	0
chr1:44750507-44818597	NM_024066	-	0	0	0	0
chr1:44785300-44785416	NM_024066	-	0	0	0	0
chr1:44804717-44804994	NM_024066	-	0	0	0	0
chr1:44785300-44804994	NM_024066	-	0	0	0	0
chr1:44713611-44818597	NM_024066	-	0	0	0	0
chr1:120510700-120510855	NM_024408	-	0	0	1	0
chr1:120539620-120539955	NM_024408	-	0	0	1	0
chr1:120510700-120612317	NM_024408	-	0	0	1	0
chr1:120512134-120612317	NM_024408	-	0	0	1	0
chr1:231081135-231097049	NM_024525	-	0	0	0	0
chr1:231090079-231097049	NM_024525	-	0	0	0	0
chr1:231079552-231097049	NM_024525	-	0	0	0	0
chr1:193116997-193205486	NM_024529	+	0	0	0	0
chr1:52211208-52238395	NM_024586	+	0	0	0	0
chr1:45470272-45473993	NM_024602	-	0	0	0	1
chr1:6589054-6593501	NM_024654	-	0	0	0	1
chr1:6586756-6604982	NM_024654	-	0	0	0	0
chr1:6581407-6614658	NM_024654	-	0	0	0	0
chr1:6589054-6601987	NM_024654	-	0	0	0	0
chr1:6581407-6610675	NM_024654	-	0	0	0	0
chr1:35569896-35577513	NM_024772	+	0	0	0	1
chr1:35562918-35570370	NM_024772	+	0	1	0	0
chr1:35562918-35566700	NM_024772	+	2	1	0	0
chr1:92798948-92846430	NM_024813	+	0	0	0	1
chr1:92846281-92846430	NM_024813	+	0	0	0	0
chr1:92798948-92811471	NM_024813	+	0	0	0	0
chr1:36437625-36505585	NM_024852	+	0	0	0	0
chr1:36469942-36492899	NM_024852	+	0	1	0	0
chr1:36475076-36492899	NM_024852	+	0	1	0	0
chr1:36432556-36439112	NM_024852	+	0	1	0	1
chr1:36505908-36520746	NM_024852	+	0	0	0	1
chr1:36479516-36520746	NM_024852	+	0	0	0	1
chr1:35944567-35944813	NM_024874	-	0	0	0	0
chr1:35940406-35944813	NM_024874	-	0	0	0	0
chr1:26758773-26774151	NM_024887	+	0	0	0	0
chr1:26774050-26774151	NM_024887	+	0	0	0	0
chr1:26758773-26786635	NM_024887	+	0	0	0	0
chr1:26784282-26786635	NM_024887	+	0	0	0	0
chr1:26774050-26786635	NM_024887	+	0	0	0	0
chr1:26758773-26784396	NM_024887	+	0	0	0	0
chr1:26786528-26786635	NM_024887	+	0	0	0	0
chr1:26772807-26784396	NM_024887	+	0	0	0	0
chr1:26769199-26786635	NM_024887	+	0	0	0	0
chr1:111731324-111731408	NM_024901	-	0	0	0	0
chr1:150464887-150469384	NM_025150	+	0	0	0	1
chr1:150470978-150471769	NM_025150	+	0	0	0	1
chr1:150464887-150470223	NM_025150	+	0	0	0	1
chr1:208218412-208218555	NM_025179	-	0	0	0	0
chr1:184671945-184718726	NM_025191	-	0	0	0	1
chr1:154955770-154965587	NM_025207	+	0	0	0	0
chr1:1229782-1233313	NM_030649	-	0	0	0	1
chr1:18081808-18153558	NM_030812	+	0	0	0	0
chr1:70766447-70779473	NM_030816	-	0	0	0	0
chr1:70790536-70790640	NM_030816	-	0	0	0	0
chr1:151611364-151641111	NM_030918	+	0	0	0	1
chr1:151611364-151611595	NM_030918	+	0	0	0	0
chr1:151611364-151634746	NM_030918	+	0	0	0	1
chr1:185094076-185106928	NM_030934	-	0	0	0	1
chr1:185119511-185121067	NM_030934	-	0	0	0	0
chr1:26607549-26608013	NM_031286	+	0	0	0	0
chr1:26606213-26608013	NM_031286	+	0	0	0	0
chr1:28598185-28600669	NM_031459	+	0	0	0	1
chr1:28599869-28601526	NM_031459	+	0	0	0	1
chr1:1413406-1421615	NM_031921	+	1	1	0	0
chr1:1413406-1420551	NM_031921	+	1	1	0	0
chr1:62166606-62191095	NM_032027	-	0	0	0	0
chr1:22016467-22050588	NM_032236	-	0	0	0	1
chr1:15956820-15970145	NM_032341	+	0	0	0	1
chr1:15953164-15978390	NM_032341	+	0	0	0	1
chr1:9992861-9992956	NM_032368	-	0	0	0	0
chr1:9991949-9994918	NM_032368	-	0	0	0	0
chr1:52825746-52827288	NM_032449	-	0	0	0	1
chr1:52824922-52825206	NM_032449	-	0	0	0	0
chr1:100525434-100542833	NM_033055	+	0	0	0	0
chr1:110586261-110586478	NM_033088	+	0	0	0	0
chr1:63042933-63052295	NM_033407	-	0	0	0	0
chr1:63085571-63128801	NM_033407	-	0	0	0	0
chr1:63042933-63091072	NM_033407	-	0	0	0	0
chr1:62970301-62973729	NM_033407	-	0	0	0	1
chr1:15708524-15719713	NM_052929	+	2	1	0	0
chr1:227922697-227954784	NM_053052	+	0	0	0	0
chr1:166827356-166833158	NM_053053	-	0	0	0	1
chr1:166838682-166839091	NM_053053	-	0	0	0	0
chr1:151862459-151862690	NM_053055	-	2	1	0	0
chr1:92728420-92737209	NM_053274	-	0	0	0	0
chr1:153579367-153580653	NM_080388	-	1	0	0	0
chr1:32381496-32385259	NM_080391	-	0	0	1	0
chr1:32377297-32385259	NM_080391	-	0	0	0	0
chr1:198247091-198266370	NM_133494	+	0	0	0	0
chr1:101372408-101447311	NM_133496	+	0	0	0	0
chr1:101379219-101387397	NM_133496	+	0	0	0	1
chr1:101372408-101383683	NM_133496	+	0	0	0	0
chr1:101372408-101379362	NM_133496	+	0	0	0	0
chr1:101372408-101427474	NM_133496	+	0	0	0	0
chr1:155640111-155650247	NM_139121	-	0	1	0	0
chr1:156264156-156264356	NM_144580	-	0	0	0	0
chr1:151062882-151070478	NM_144618	+	0	0	0	0
chr1:154998778-154999191	NM_144622	-	0	0	0	0
chr1:154996948-154999191	NM_144622	-	0	0	0	1
chr1:197552282-197614873	NM_144977	-	0	0	0	1
chr1:58971732-59004982	NM_145243	-	0	0	0	0
chr1:58971732-59002413	NM_145243	-	0	0	0	0
chr1:58996273-58996401	NM_145243	-	0	0	0	0
chr1:58971732-58971881	NM_145243	-	0	0	0	0
chr1:54717289-54723822	NM_145716	-	0	0	1	0
chr1:156707823-156707926	NM_145729	-	0	0	0	0
chr1:52231494-52231653	NM_148909	+	0	0	0	0
chr1:52238277-52238395	NM_148909	+	0	0	0	0
chr1:52231494-52238395	NM_148909	+	0	0	0	0
chr1:52237742-52238395	NM_148909	+	0	0	0	0
chr1:52082546-52117713	NM_148909	+	0	0	0	0
chr1:52225296-52226452	NM_148909	+	1	0	0	0
chr1:877939-879188	NM_152486	+	0	0	0	0
chr1:865535-866469	NM_152486	+	0	0	0	0
chr1:871152-874792	NM_152486	+	2	0	0	0
chr1:871152-874509	NM_152486	+	0	0	0	0
chr1:871152-877868	NM_152486	+	0	0	0	0
chr1:871152-871276	NM_152486	+	0	0	0	0
chr1:871152-874840	NM_152486	+	0	0	0	0
chr1:235643370-235658138	NM_152490	-	0	0	0	1
chr1:235643370-235652573	NM_152490	-	0	0	0	1
chr1:235643370-235659618	NM_152490	-	0	1	0	0
chr1:235627774-235659618	NM_152490	-	1	1	0	0
chr1:235634164-235647831	NM_152490	-	0	0	0	1
chr1:235647638-235658138	NM_152490	-	0	0	0	1
chr1:33760538-33766320	NM_152493	+	0	0	0	0
chr1:33760538-33760616	NM_152493	+	0	0	0	0
chr1:33741701-33742195	NM_152493	+	0	0	0	1
chr1:178753553-178854346	NM_152663	+	0	0	0	0
chr1:178846633-178852668	NM_152663	+	0	0	0	1
chr1:178854211-178854346	NM_152663	+	0	0	0	0
chr1:178848037-178854346	NM_152663	+	0	0	0	1
chr1:178846633-178858831	NM_152663	+	0	0	0	1
chr1:114214356-114216087	NM_152900	+	0	0	0	1
chr1:1244466-1244983	NM_153339	+	0	0	0	0
chr1:33413823-33415375	NM_153341	-	0	0	0	1
chr1:2339891-2340297	NM_153818	-	0	0	0	1
chr1:168073715-168074132	NM_153832	-	0	0	0	1
chr1:178359235-178359341	NM_170692	+	0	0	0	0
chr1:178252699-178423783	NM_170692	+	0	0	0	0
chr1:178252699-178410782	NM_170692	+	0	0	0	0
chr1:178252699-178414797	NM_170692	+	0	0	0	0
chr1:24495907-24507344	NM_170743	-	0	0	0	0
chr1:173961893-173962210	NM_172071	-	0	0	0	0
chr1:155141884-155142333	NM_173852	-	0	0	1	0
chr1:155141884-155145104	NM_173852	-	0	0	0	0
chr1:155142267-155142333	NM_173852	-	0	0	1	0
chr1:55517951-55518084	NM_174936	+	0	0	0	0
chr1:55524172-55527229	NM_174936	+	0	0	0	1
chr1:44386076-44386600	NM_174963	+	0	0	0	0
chr1:44290403-44303983	NM_174963	+	0	0	0	0
chr1:44257773-44303983	NM_174963	+	0	0	0	0
chr1:44303891-44386600	NM_174963	+	0	0	0	0
chr1:113243749-113248874	NM_175744	-	1	0	0	0
chr1:32653555-32653725	NM_175852	+	0	0	0	0
chr1:32645345-32658901	NM_175852	+	0	0	0	0
chr1:32653555-32655850	NM_175852	+	0	0	0	1
chr1:162469745-162470894	NM_175866	+	0	0	0	1
chr1:62365255-62367131	NM_176877	+	0	0	0	0
chr1:62321702-62330305	NM_176877	+	0	0	0	0
chr1:62261139-62288751	NM_176877	+	0	0	0	0
chr1:28116073-28120143	NM_177424	+	0	0	0	0
chr1:156520053-156524184	NM_178229	-	0	0	0	1
chr1:156520053-156539255	NM_178229	-	0	0	0	0
chr1:111668849-111680208	NM_178454	-	0	0	0	0
chr1:33093109-33100393	NM_178547	-	0	0	1	0
chr1:33099246-33100393	NM_178547	-	0	0	1	0
chr1:169847775-169858031	NM_181093	-	0	0	0	0
chr1:62732404-62737261	NM_181712	-	0	0	0	1
chr1:62728764-62737261	NM_181712	-	0	0	0	1
chr1:62713144-62737261	NM_181712	-	0	0	0	1
chr1:62713144-62734177	NM_181712	-	0	0	0	1
chr1:153925281-153931132	NM_181715	-	0	0	0	0
chr1:20097801-20113610	NM_181719	-	0	0	0	0
chr1:150938952-150940988	NM_181746	-	0	0	0	1
chr1:206711501-206758627	NM_182663	+	0	0	1	0
chr1:155041495-155042029	NM_182689	+	0	0	0	0
chr1:92554255-92612825	NM_183242	+	0	0	0	0
chr1:92554255-92604987	NM_183242	+	0	0	0	0
chr1:1192372-1200210	NM_194315	-	0	1	0	0
chr1:1198726-1203372	NM_194458	-	0	0	0	0
chr1:1192372-1192510	NM_194458	-	0	0	0	0
chr1:1192372-1192690	NM_194458	-	0	0	0	0
chr1:1192372-1203372	NM_194458	-	0	0	0	1
chr1:33794471-33836186	NM_198040	-	0	0	0	0
chr1:33836022-33841194	NM_198040	-	0	0	0	1
chr1:33794471-33820854	NM_198040	-	0	0	0	0
chr1:156913727-156949078	NM_198236	-	0	0	0	1
chr1:114497273-114511270	NM_198268	+	0	0	0	0
chr1:114483004-114484081	NM_198268	+	0	0	0	0
chr1:114499746-114512819	NM_198268	+	0	0	0	1
chr1:38274203-38275126	NM_198446	+	0	0	0	0
chr1:38274650-38275126	NM_198446	+	0	0	0	0
chr1:204167291-204170939	NM_198447	-	1	0	0	0
chr1:78267016-78309092	NM_198549	+	0	0	0	0
chr1:957581-970704	NM_198576	+	0	0	0	0
chr1:981777-987195	NM_198576	+	0	0	0	0
chr1:955503-970704	NM_198576	+	0	0	0	0
chr1:986833-987195	NM_198576	+	0	0	0	0
chr1:981344-989931	NM_198576	+	0	0	0	1
chr1:168195255-168212088	NM_199344	+	0	0	0	0
chr1:78183552-78191447	NM_201624	-	0	0	0	1
chr1:15382587-15386798	NM_201628	+	0	0	0	0
chr1:15370485-15370655	NM_201628	+	0	0	0	0
chr1:44467985-44468657	NM_201649	-	0	0	0	1
chr1:44466439-44468318	NM_201649	-	0	0	0	1
chr1:29315868-29323831	NM_203342	+	0	0	0	1
chr1:145248813-145281704	NM_203458	+	0	0	1	0
chr1:145273185-145290511	NM_203458	+	0	0	1	0
chr1:145281369-145281704	NM_203458	+	0	0	1	0
chr1:145209111-145290511	NM_203458	+	2	0	1	0
chr1:145273185-145304652	NM_203458	+	0	1	0	0
chr1:145281369-145290511	NM_203458	+	0	0	1	0
chr1:200729967-200822623	NM_203459	+	0	0	0	1
chr1:200729967-200801973	NM_203459	+	0	0	0	0
chr1:200801328-200829831	NM_203459	+	1	0	0	0
chr1:26772807-26774151	NM_205861	+	0	0	0	0
chr1:155026626-155032450	NM_207197	+	0	0	0	0
chr1:6268678-6270030	NM_207396	+	1	0	0	0
chr1:173833395-173834420	NR_002578	-	0	0	1	0
chr1:173835315-173836181	NR_002578	-	0	0	1	0
chr1:173833039-173835032	NR_002578	-	0	0	1	0
chr1:173835666-173836181	NR_002578	-	0	0	1	0
chr1:16816180-16817579	NR_023386	-	2	0	1	0
chr1:160185505-160213824	NR_028103	-	0	0	0	0
chr1:160188114-160194339	NR_028103	-	0	0	0	1
chr1:231902886-231903015	NR_028393	+	0	0	0	0
chr1:178516229-178518024	NR_033186	+	0	0	0	0
chr1:182825667-182846038	NR_033302	+	0	0	1	0
chr1:182853748-182853948	NR_033302	+	0	0	0	0
chr1:182823165-182846038	NR_033302	+	0	0	1	0
chr1:109756515-109756750	NR_034072	+	0	0	0	0
chr1:93790192-93791452	NR_034089	-	0	0	0	0
chr1:94057525-94060006	NR_034091	+	0	0	0	0
chr1:28835342-28837404	NR_036473	+	0	0	0	0
chr1:28832732-28837404	NR_036473	+	0	1	0	0
chr1:45480612-45481341	NR_036510	+	0	0	0	0
chr1:145791061-145818826	NR_036541	-	0	0	1	0
chr1:156294763-156304709	NR_036564	-	0	0	0	1
chr1:156286957-156305679	NR_036564	-	0	0	0	0
chr1:156303338-156304709	NR_036564	-	0	0	0	0
chr1:156303338-156305679	NR_036564	-	0	0	0	0
chr1:92251743-92263028	NR_036634	-	2	0	0	0
chr1:92224170-92263028	NR_036634	-	0	0	0	0
chr1:92327028-92327201	NR_036634	-	0	0	0	0
chr1:92224170-92224307	NR_036634	-	0	0	0	0
chr1:54348786-54348949	NR_036639	-	0	0	0	0
chr1:33478808-33480195	NR_037591	-	0	0	1	0
chr1:212151614-212194554	NR_037667	-	0	0	0	1
chr1:212151614-212156152	NR_037667	-	0	0	0	0
chr1:6947714-6948261	NR_038934	+	0	0	0	0
chr1:179306972-179312078	NR_045530	+	0	0	0	0
chr1:179306972-179312770	NR_045530	+	0	0	0	0
chr1:179306972-179319566	NR_045530	+	0	0	0	1
chr1:179310163-179312770	NR_045530	+	0	0	0	1
chr2:241808162-241808779	NM_000030	+	0	0	0	0
chr2:227966220-228012300	NM_000092	-	0	0	0	0
chr2:128047265-128047400	NM_000122	-	0	0	0	0
chr2:26453060-26462011	NM_000182	-	0	0	1	0
chr2:26455028-26462011	NM_000182	-	0	0	1	1
chr2:26453060-26457223	NM_000182	-	0	0	0	1
chr2:26416446-26420646	NM_000182	-	0	0	1	0
chr2:26496519-26500028	NM_000183	+	0	0	1	0
chr2:26501482-26502183	NM_000183	+	0	0	0	0
chr2:26492821-26500028	NM_000183	+	0	0	1	0
chr2:26486248-26500028	NM_000183	+	0	0	1	0
chr2:26492821-26508439	NM_000183	+	0	0	0	0
chr2:75101393-75109366	NM_000189	+	0	1	0	0
chr2:75104293-75109366	NM_000189	+	0	1	0	0
chr2:75094763-75109366	NM_000189	+	0	0	1	0
chr2:21227141-21257773	NM_000384	-	0	0	0	1
chr2:21238242-21265348	NM_000384	-	0	0	0	1
chr2:21227952-21241985	NM_000384	-	0	0	0	0
chr2:21237320-21249836	NM_000384	-	0	0	0	1
chr2:21257688-21266423	NM_000384	-	0	0	0	0
chr2:21242595-21255453	NM_000384	-	0	0	0	1
chr2:21263810-21265348	NM_000384	-	0	0	0	0
chr2:21227433-21245914	NM_000384	-	0	0	0	1
chr2:21255226-21260983	NM_000384	-	0	0	0	1
chr2:21239311-21266423	NM_000384	-	0	0	0	0
chr2:21237320-21238132	NM_000384	-	0	0	0	0
chr2:21237945-21265348	NM_000384	-	0	0	0	0
chr2:21224301-21250937	NM_000384	-	0	0	0	0
chr2:21238242-21242777	NM_000384	-	0	0	0	1
chr2:21224301-21226206	NM_000384	-	0	0	0	0
chr2:21224301-21227547	NM_000384	-	0	0	0	0
chr2:21224301-21235523	NM_000384	-	0	0	0	0
chr2:21242595-21242777	NM_000384	-	0	0	0	0
chr2:21227141-21265348	NM_000384	-	0	0	0	1
chr2:21224301-21255453	NM_000384	-	0	0	0	0
chr2:21258456-21265348	NM_000384	-	0	0	0	1
chr2:215657021-215657169	NM_000465	-	0	0	0	0
chr2:215632206-215646233	NM_000465	-	0	0	0	1
chr2:215617171-215657169	NM_000465	-	0	0	0	0
chr2:215632206-215634036	NM_000465	-	0	0	0	0
chr2:215632206-215661841	NM_000465	-	0	0	0	1
chr2:215609791-215646233	NM_000465	-	0	0	0	0
chr2:215617171-215661841	NM_000465	-	0	0	0	0
chr2:215617171-215634036	NM_000465	-	0	0	0	0
chr2:215645284-215657169	NM_000465	-	0	0	0	0
chr2:215632206-215657169	NM_000465	-	0	0	0	1
chr2:219674300-219680016	NM_000784	+	0	0	0	0
chr2:85780062-85788657	NM_000821	-	0	0	0	0
chr2:85778048-85782713	NM_000821	-	0	0	0	1
chr2:85782607-85783383	NM_000821	-	0	0	0	1
chr2:217366064-217366188	NM_000998	+	0	0	1	0
chr2:217363520-217366188	NM_000998	+	0	0	1	0
chr2:242142748-242162691	NM_001001891	+	0	0	0	1
chr2:55476531-55491001	NM_001005369	-	0	1	0	1
chr2:65473658-65482828	NM_001005386	+	0	0	1	0
chr2:20400558-20404052	NM_001006946	-	0	0	0	0
chr2:242263631-242275513	NM_001008491	+	0	0	0	0
chr2:74724644-74725445	NM_001009812	-	0	0	0	0
chr2:25013136-25013450	NM_001013663	-	0	0	0	0
chr2:38976671-38977336	NM_001031684	-	0	0	0	1
chr2:38976671-38978636	NM_001031684	-	0	0	0	0
chr2:38975721-38976488	NM_001031684	-	2	0	0	0
chr2:85828144-85828230	NM_001031738	-	0	0	0	0
chr2:188343305-188343530	NM_001032281	-	0	0	0	0
chr2:27587219-27587765	NM_001034116	-	0	0	0	0
chr2:27590892-27591006	NM_001034116	-	0	0	0	0
chr2:27282058-27282403	NM_001035507	+	0	0	0	0
chr2:236877106-236957925	NM_001037131	+	0	0	0	0
chr2:236706403-236708166	NM_001037131	+	0	0	0	0
chr2:236626201-236659132	NM_001037131	+	0	0	0	1
chr2:236706403-236817550	NM_001037131	+	0	0	0	0
chr2:236706403-236715975	NM_001037131	+	0	0	0	1
chr2:236653342-236715975	NM_001037131	+	0	0	0	0
chr2:236658998-236715975	NM_001037131	+	0	0	0	0
chr2:236617823-236659132	NM_001037131	+	0	0	0	1
chr2:56104881-56105000	NM_001039348	-	0	0	0	0
chr2:224640618-224642586	NM_001039569	-	0	0	0	0
chr2:55071184-55126919	NM_001039753	+	0	0	0	0
chr2:231331016-231334813	NM_001080391	+	0	0	0	0
chr2:208841375-208842310	NM_001080475	-	0	0	0	1
chr2:85097349-85097909	NM_001080824	-	0	0	0	1
chr2:157352556-157414094	NM_001083112	+	0	0	0	0
chr2:157406120-157414094	NM_001083112	+	0	0	0	1
chr2:157367308-157414094	NM_001083112	+	0	0	0	1
chr2:43514047-43518907	NM_001083953	-	0	0	0	0
chr2:43570148-43625278	NM_001083953	-	1	1	0	0
chr2:43625110-43625278	NM_001083953	-	0	0	0	0
chr2:43655239-43657441	NM_001083953	-	0	0	0	1
chr2:43514047-43520352	NM_001083953	-	0	0	0	1
chr2:101622421-101622533	NM_001098577	+	0	1	0	0
chr2:232573235-232573461	NM_001099285	+	0	0	1	0
chr2:101618691-101622885	NM_001099693	+	0	0	0	0
chr2:131897740-131897848	NM_001100623	+	0	0	0	0
chr2:131888294-131897848	NM_001100623	+	0	0	0	0
chr2:131883326-131897848	NM_001100623	+	0	0	0	0
chr2:131890475-131897848	NM_001100623	+	0	0	0	0
chr2:131862420-131897848	NM_001100623	+	0	0	0	0
chr2:131884257-131897848	NM_001100623	+	0	0	0	0
chr2:131878507-131897848	NM_001100623	+	0	0	0	0
chr2:101666863-101676001	NM_001102426	-	0	0	0	1
chr2:101643845-101650220	NM_001102426	-	0	0	0	0
chr2:101643845-101646238	NM_001102426	-	0	0	0	1
chr2:101644510-101676001	NM_001102426	-	0	0	0	1
chr2:158617392-158675071	NM_001105	-	0	0	0	0
chr2:158655939-158675071	NM_001105	-	0	0	0	0
chr2:219520873-219523853	NM_001105537	-	0	0	0	0
chr2:219520873-219521186	NM_001105537	-	0	0	0	0
chr2:203986977-204032083	NM_001114132	+	0	0	0	1
chr2:203986977-203995199	NM_001114132	+	0	0	0	0
chr2:204000400-204003471	NM_001114132	+	0	0	0	0
chr2:203949186-203972911	NM_001114132	+	0	0	0	1
chr2:58425714-58431361	NM_001114636	-	0	0	0	0
chr2:58449077-58453919	NM_001114636	-	0	0	0	0
chr2:58449077-58449177	NM_001114636	-	0	0	0	0
chr2:97541619-97543779	NM_001122646	-	0	0	0	0
chr2:97541619-97544230	NM_001122646	-	0	0	0	0
chr2:97541619-97542045	NM_001122646	-	0	0	0	0
chr2:97541619-97559788	NM_001122646	-	0	0	0	0
chr2:97541619-97633364	NM_001122646	-	0	0	0	0
chr2:97541619-97586999	NM_001122646	-	0	0	0	0
chr2:97541619-97613639	NM_001122646	-	0	0	0	0
chr2:55785911-55800913	NM_001122964	-	0	0	0	0
chr2:196544756-196548630	NM_001127257	+	0	0	0	0
chr2:196571340-196583056	NM_001127257	+	0	0	0	1
chr2:196571340-196571509	NM_001127257	+	0	0	0	0
chr2:196581361-196583056	NM_001127257	+	0	0	0	1
chr2:196582976-196583056	NM_001127257	+	0	0	0	0
chr2:196544756-196593073	NM_001127257	+	0	1	0	0
chr2:196571340-196593073	NM_001127257	+	0	0	0	0
chr2:30378716-30383399	NM_001127401	+	0	0	0	0
chr2:30378716-30379658	NM_001127401	+	0	0	0	0
chr2:61295984-61348411	NM_001129993	+	0	0	0	0
chr2:61333698-61351413	NM_001129993	+	0	0	0	0
chr2:182756472-182759422	NM_001130445	+	1	0	0	0
chr2:99169249-99185131	NM_001134224	+	0	0	0	1
chr2:99169249-99180100	NM_001134224	+	0	0	0	1
chr2:99160340-99193606	NM_001134224	+	0	0	0	1
chr2:75745182-75749613	NM_001135032	-	0	0	0	0
chr2:228384664-228389631	NM_001135187	+	0	0	0	1
chr2:228401617-228401709	NM_001135187	+	0	0	0	0
chr2:228384664-228401709	NM_001135187	+	0	0	0	0
chr2:228388479-228401709	NM_001135187	+	0	0	0	0
chr2:228356263-228388641	NM_001135187	+	0	0	0	0
chr2:228389478-228401420	NM_001135187	+	0	0	0	1
chr2:228401341-228401709	NM_001135187	+	0	0	0	0
chr2:228356263-228395926	NM_001135187	+	0	0	0	0
chr2:228356263-228384779	NM_001135187	+	0	0	0	0
chr2:228395807-228401420	NM_001135187	+	0	0	0	1
chr2:228356263-228401709	NM_001135187	+	0	0	0	0
chr2:228395807-228401709	NM_001135187	+	0	0	0	0
chr2:228398265-228401709	NM_001135187	+	0	0	0	0
chr2:228356263-228389631	NM_001135187	+	0	0	0	0
chr2:55582715-55602019	NM_001135597	-	0	0	0	1
chr2:179300872-179309227	NM_001139517	-	0	0	1	0
chr2:17922012-17927218	NM_001142286	-	2	1	0	0
chr2:191375087-191383909	NM_001142645	-	0	0	0	1
chr2:191379179-191383909	NM_001142645	-	0	0	0	1
chr2:160053119-160089170	NM_001145909	+	0	0	0	0
chr2:128747138-128754065	NM_001145928	-	0	0	0	0
chr2:128750761-128754065	NM_001145928	-	0	0	0	0
chr2:128735559-128747440	NM_001145928	-	0	0	0	1
chr2:128707734-128754065	NM_001145928	-	0	0	0	1
chr2:128747138-128767967	NM_001145928	-	0	0	0	1
chr2:128772377-128774121	NM_001145928	-	0	0	0	0
chr2:128757315-128758028	NM_001145928	-	0	0	0	1
chr2:128747138-128747440	NM_001145928	-	0	0	0	0
chr2:70031665-70039841	NM_001153	+	0	0	0	1
chr2:201462120-201499638	NM_001159	+	0	0	0	1
chr2:201480694-201533526	NM_001159	+	0	0	0	1
chr2:201462120-201526354	NM_001159	+	0	0	0	0
chr2:201462120-201467068	NM_001159	+	0	0	0	1
chr2:201462120-201480786	NM_001159	+	0	0	0	0
chr2:201462120-201521660	NM_001159	+	0	0	0	1
chr2:201462120-201515924	NM_001159	+	0	0	0	1
chr2:201462120-201462228	NM_001159	+	0	0	0	0
chr2:201462120-201501767	NM_001159	+	0	0	0	1
chr2:97817616-97833504	NM_001164315	+	0	0	1	0
chr2:97823844-97830206	NM_001164315	+	0	0	1	0
chr2:97818241-97820478	NM_001164315	+	0	0	1	0
chr2:10264844-10267347	NM_001165931	+	0	0	1	0
chr2:73471672-73477566	NM_001166285	+	0	0	0	0
chr2:227729320-227779067	NM_001167608	+	0	0	0	1
chr2:227729320-227732034	NM_001167608	+	0	0	0	1
chr2:227729320-227773594	NM_001167608	+	0	0	0	0
chr2:227771509-227779067	NM_001167608	+	0	0	0	1
chr2:227731902-227779067	NM_001167608	+	0	0	0	1
chr2:47134949-47136316	NM_001171508	-	0	0	0	0
chr2:135870721-135884226	NM_001172435	+	0	0	0	1
chr2:135878389-135881816	NM_001172435	+	0	0	0	0
chr2:135883751-135884226	NM_001172435	+	0	0	0	1
chr2:135848568-135851263	NM_001172435	+	0	0	0	0
chr2:200245087-200246543	NM_001172509	-	0	0	0	0
chr2:200298061-200298237	NM_001172509	-	0	0	0	0
chr2:200173483-200298237	NM_001172509	-	0	0	0	0
chr2:200213424-200298237	NM_001172509	-	0	0	0	0
chr2:220426438-220426730	NM_001173408	-	0	0	0	0
chr2:48061718-48062010	NM_001190274	-	0	0	0	0
chr2:48065998-48066908	NM_001190274	-	0	0	0	1
chr2:148709942-148739650	NM_001190879	-	0	0	0	1
chr2:231940225-231951895	NM_001191037	+	0	0	0	0
chr2:109288781-109289485	NM_001193485	+	0	0	1	0
chr2:32399132-32400430	NM_001193513	+	0	0	0	0
chr2:32431955-32434630	NM_001193513	+	0	0	0	0
chr2:32399132-32409407	NM_001193513	+	0	0	0	0
chr2:32402546-32409407	NM_001193513	+	0	1	0	0
chr2:32396356-32400430	NM_001193513	+	0	0	0	0
chr2:241555805-241555928	NM_001195381	+	0	0	0	0
chr2:150325159-150330659	NM_001195685	+	0	0	0	0
chr2:128628823-128631846	NM_001199140	-	0	0	0	0
chr2:143635195-143643105	NM_001199241	+	0	0	0	0
chr2:25038366-25040710	NM_001199803	+	0	0	0	1
chr2:25016175-25045245	NM_001199803	+	0	0	0	0
chr2:53941521-53943880	NM_001201965	-	0	0	0	0
chr2:203378442-203379702	NM_001204	+	0	0	0	0
chr2:203329532-203332412	NM_001204	+	0	0	0	0
chr2:242202126-242207956	NM_001243900	-	0	0	0	0
chr2:69573036-69583689	NM_001244710	-	0	0	0	1
chr2:69575303-69590802	NM_001244710	-	0	0	0	0
chr2:69565030-69573131	NM_001244710	-	0	0	0	1
chr2:69555403-69573131	NM_001244710	-	0	0	0	0
chr2:69585461-69590802	NM_001244710	-	0	0	0	0
chr2:236626201-236761846	NM_001244888	+	0	0	0	0
chr2:242047582-242082489	NM_001252119	-	0	0	0	0
chr2:242079936-242082489	NM_001252124	-	0	0	0	0
chr2:242062147-242080168	NM_001252124	-	0	0	0	1
chr2:242079936-242080168	NM_001252124	-	0	0	0	0
chr2:27550044-27573256	NM_001521	-	0	0	0	0
chr2:27550044-27558573	NM_001521	-	0	0	0	0
chr2:27550904-27552390	NM_001521	-	0	0	0	1
chr2:27556522-27558895	NM_001521	-	0	0	0	0
chr2:148602643-148657467	NM_001616	+	0	0	0	0
chr2:148653870-148657467	NM_001616	+	0	0	0	0
chr2:148653870-148672903	NM_001616	+	0	0	0	0
chr2:148657027-148657467	NM_001616	+	0	0	0	0
chr2:85625143-85626408	NM_001747	-	0	0	0	0
chr2:85621871-85625905	NM_001747	-	0	0	0	0
chr2:175779786-175816930	NM_001822	-	0	0	0	0
chr2:98263530-98264657	NM_001862	+	0	0	0	0
chr2:211456555-211512781	NM_001875	+	0	0	0	1
chr2:211469826-211513264	NM_001875	+	0	0	0	1
chr2:211456555-211457680	NM_001875	+	0	0	0	0
chr2:211464096-211507389	NM_001875	+	0	0	0	0
chr2:211464096-211465436	NM_001875	+	0	0	0	1
chr2:211507208-211540564	NM_001875	+	0	0	0	1
chr2:211421323-211456693	NM_001875	+	0	0	0	0
chr2:211502426-211513264	NM_001875	+	0	0	0	1
chr2:211481147-211527921	NM_001875	+	0	0	0	1
chr2:175976296-175986268	NM_001880	-	0	0	0	0
chr2:175962172-176015886	NM_001880	-	0	0	0	0
chr2:175945388-175976382	NM_001880	-	0	0	0	0
chr2:175945388-175986268	NM_001880	-	0	0	0	0
chr2:207024318-207025434	NM_001959	+	0	0	1	0
chr2:241375115-241407495	NM_002081	+	0	0	0	0
chr2:241398447-241407495	NM_002081	+	0	0	0	0
chr2:241405475-241407495	NM_002081	+	0	0	0	0
chr2:241404890-241407495	NM_002081	+	0	0	0	0
chr2:241404033-241407495	NM_002081	+	0	0	0	0
chr2:10559860-10560261	NM_002149	+	0	0	0	0
chr2:10443040-10560261	NM_002149	+	1	0	0	0
chr2:198360018-198360100	NM_002156	-	0	0	1	0
chr2:198358048-198360100	NM_002156	-	0	1	0	0
chr2:48555700-48589846	NM_002158	+	0	0	0	0
chr2:187466748-187466878	NM_002210	+	0	0	0	0
chr2:187466748-187501836	NM_002210	+	0	0	0	0
chr2:187466748-187511604	NM_002210	+	0	0	0	0
chr2:135099161-135212192	NM_002410	+	0	0	0	0
chr2:101437487-101554304	NM_002518	+	1	0	0	0
chr2:101437487-101587536	NM_002518	+	1	0	0	0
chr2:101587452-101587536	NM_002518	+	0	0	0	0
chr2:101584743-101587536	NM_002518	+	0	0	0	0
chr2:101521195-101554304	NM_002518	+	0	0	0	1
chr2:101554215-101587536	NM_002518	+	0	0	0	1
chr2:148730308-148733544	NM_002552	-	0	0	0	0
chr2:173433469-173460751	NM_002610	+	0	0	0	0
chr2:173423436-173427019	NM_002610	+	0	0	0	0
chr2:173433469-173457776	NM_002610	+	0	0	0	1
chr2:173420779-173460751	NM_002610	+	1	0	0	0
chr2:173435454-173460751	NM_002610	+	0	0	0	0
chr2:29006773-29037552	NM_002709	+	0	0	0	0
chr2:29004604-29006844	NM_002709	+	0	0	0	0
chr2:29006773-29011675	NM_002709	+	0	0	0	0
chr2:242098628-242122439	NM_002712	+	1	0	0	0
chr2:242122062-242122439	NM_002712	+	1	0	0	0
chr2:242097899-242122439	NM_002712	+	1	0	0	0
chr2:242089902-242122439	NM_002712	+	1	0	0	0
chr2:231925981-231951895	NM_002807	+	0	0	0	0
chr2:232010954-232011070	NM_002807	+	0	0	0	0
chr2:231944855-231951895	NM_002807	+	0	0	0	0
chr2:120684174-120692534	NM_002830	+	0	0	0	0
chr2:120677645-120692534	NM_002830	+	0	0	0	0
chr2:65245205-65251000	NM_003038	+	0	0	0	0
chr2:174819601-174820960	NM_003111	-	0	0	1	0
chr2:73118476-73119289	NM_003124	+	0	0	0	0
chr2:54753509-54753703	NM_003128	+	0	0	0	0
chr2:54870120-54891828	NM_003128	+	0	0	0	0
chr2:37078143-37078250	NM_003162	-	0	0	0	0
chr2:9675963-9683414	NM_003183	-	0	0	0	1
chr2:75897264-75899142	NM_003203	-	0	0	0	0
chr2:3341788-3341920	NM_003310	-	0	0	0	0
chr2:3196185-3218019	NM_003310	-	0	1	0	1
chr2:61710092-61717911	NM_003400	-	0	0	0	0
chr2:61715300-61717911	NM_003400	-	0	0	0	0
chr2:61717777-61726048	NM_003400	-	0	0	0	1
chr2:61712903-61717911	NM_003400	-	0	0	0	1
chr2:61749746-61761038	NM_003400	-	0	0	0	0
chr2:61749746-61753656	NM_003400	-	0	0	0	1
chr2:61725808-61726048	NM_003400	-	0	0	0	0
chr2:39526884-39535146	NM_003618	-	0	0	0	0
chr2:39559058-39605264	NM_003618	-	0	0	0	1
chr2:39559058-39564722	NM_003618	-	0	0	0	0
chr2:159389692-159497271	NM_003628	+	0	0	0	0
chr2:159459582-159477933	NM_003628	+	0	0	0	0
chr2:159389692-159459616	NM_003628	+	0	0	0	0
chr2:159488265-159497271	NM_003628	+	0	0	0	0
chr2:159389692-159433895	NM_003628	+	0	0	0	0
chr2:172782047-172809519	NM_003642	+	0	0	0	0
chr2:172821859-172823470	NM_003642	+	0	0	0	0
chr2:178346787-178372759	NM_003659	+	0	0	0	1
chr2:178326621-178333252	NM_003659	+	0	0	0	0
chr2:179315693-179315958	NM_003690	-	0	0	1	0
chr2:84668171-84676876	NM_003849	-	0	0	0	1
chr2:9490937-9499018	NM_003887	+	0	0	0	1
chr2:9490937-9508648	NM_003887	+	0	0	0	0
chr2:9498885-9499018	NM_003887	+	0	0	0	0
chr2:9475222-9508648	NM_003887	+	0	0	0	1
chr2:9419446-9499018	NM_003887	+	0	0	0	1
chr2:9484661-9499018	NM_003887	+	0	0	0	1
chr2:9484661-9491024	NM_003887	+	0	0	0	0
chr2:86071519-86075327	NM_003896	-	0	0	0	1
chr2:25046078-25047405	NM_004036	-	0	0	0	0
chr2:216190710-216190861	NM_004044	+	0	0	0	0
chr2:216189964-216198180	NM_004044	+	0	0	0	0
chr2:216189964-216197230	NM_004044	+	0	0	0	1
chr2:216191545-216203630	NM_004044	+	0	0	0	0
chr2:216177221-216184454	NM_004044	+	0	0	0	0
chr2:201719339-201719809	NM_004071	-	0	0	0	0
chr2:74604559-74605372	NM_004082	-	0	0	0	0
chr2:74588281-74593145	NM_004082	-	0	0	0	0
chr2:74588281-74589856	NM_004082	-	0	0	0	0
chr2:74595855-74605372	NM_004082	-	0	0	0	1
chr2:230675852-230744844	NM_004238	-	0	0	0	0
chr2:230693909-230695555	NM_004238	-	0	0	0	0
chr2:230683080-230744844	NM_004238	-	0	0	0	1
chr2:230723488-230744844	NM_004238	-	0	0	0	1
chr2:230657689-230683228	NM_004238	-	0	0	0	1
chr2:230659895-230679910	NM_004238	-	0	0	0	0
chr2:230633947-230744844	NM_004238	-	0	0	0	0
chr2:230693909-230705643	NM_004238	-	0	0	0	0
chr2:230662406-230744844	NM_004238	-	0	0	0	0
chr2:230659895-230664099	NM_004238	-	0	0	0	0
chr2:230659895-230662547	NM_004238	-	0	0	0	1
chr2:230659895-230695537	NM_004238	-	0	0	0	0
chr2:230659895-230744844	NM_004238	-	0	0	0	1
chr2:105885729-105897180	NM_004257	-	0	0	0	1
chr2:105885729-105915162	NM_004257	-	0	0	0	1
chr2:219526920-219528166	NM_004328	+	0	0	0	0
chr2:27465170-27466654	NM_004341	+	1	0	0	0
chr2:27445387-27463229	NM_004341	+	0	0	0	1
chr2:27440258-27444215	NM_004341	+	0	0	0	0
chr2:27447213-27449830	NM_004341	+	0	0	0	1
chr2:27444086-27466654	NM_004341	+	1	0	0	0
chr2:27461910-27466654	NM_004341	+	1	0	0	0
chr2:96808908-96810112	NM_004418	-	0	0	0	0
chr2:223773451-223787549	NM_004457	+	0	0	0	0
chr2:223773451-223799405	NM_004457	+	0	0	0	0
chr2:223782764-223789313	NM_004457	+	0	0	0	0
chr2:223752548-223752606	NM_004457	+	0	0	0	0
chr2:223752548-223773868	NM_004457	+	0	0	0	0
chr2:165404170-165404326	NM_004490	-	0	0	0	0
chr2:240929491-240960829	NM_004544	-	0	0	0	1
chr2:240929491-240961757	NM_004544	-	0	0	0	1
chr2:240929491-240951113	NM_004544	-	0	0	0	1
chr2:240951034-240954277	NM_004544	-	0	0	0	1
chr2:240929491-240954277	NM_004544	-	0	0	0	0
chr2:240929491-240946787	NM_004544	-	0	0	0	0
chr2:170460152-170471234	NM_004792	+	0	0	0	0
chr2:88885359-88890570	NM_004836	-	0	0	0	1
chr2:233422594-233433920	NM_004846	+	2	0	0	0
chr2:11321778-11426765	NM_004850	-	0	1	0	0
chr2:11321778-11389924	NM_004850	-	0	1	0	0
chr2:11321778-11367524	NM_004850	-	0	1	0	0
chr2:15768762-15768963	NM_004939	+	0	0	0	0
chr2:15743316-15747437	NM_004939	+	0	0	0	1
chr2:15735269-15735677	NM_004939	+	0	0	0	0
chr2:207011627-207018406	NM_005006	-	0	0	0	1
chr2:207006665-207018406	NM_005006	-	0	0	0	1
chr2:242186167-242207956	NM_005336	-	0	0	0	1
chr2:242203863-242204020	NM_005336	-	0	0	0	0
chr2:242174536-242207956	NM_005336	-	0	0	0	0
chr2:242174536-242179235	NM_005336	-	0	0	0	1
chr2:219433678-219458999	NM_005444	+	1	0	0	0
chr2:219445284-219458999	NM_005444	+	1	0	0	0
chr2:219447694-219449444	NM_005444	+	0	0	0	0
chr2:219452309-219458999	NM_005444	+	1	0	0	0
chr2:223478530-223489494	NM_005687	-	0	0	0	1
chr2:220077730-220079804	NM_005689	-	0	0	0	0
chr2:220077109-220079804	NM_005689	-	0	0	0	0
chr2:114688878-114691963	NM_005721	+	0	0	0	0
chr2:98274406-98275940	NM_005735	-	0	0	0	1
chr2:37501564-37518142	NM_005813	-	0	0	0	1
chr2:37513320-37513512	NM_005813	-	0	0	0	0
chr2:85766101-85766501	NM_005911	+	0	0	0	0
chr2:63826304-63833162	NM_005917	+	0	0	0	0
chr2:191523785-191557492	NM_005966	+	1	0	0	0
chr2:191513848-191514086	NM_005966	+	0	0	0	0
chr2:191523884-191537878	NM_005966	+	0	0	0	0
chr2:240036749-240111773	NM_006037	-	0	0	0	0
chr2:240274373-240274613	NM_006037	-	0	0	0	0
chr2:239988418-240111773	NM_006037	-	0	0	0	0
chr2:240078348-240158360	NM_006037	-	0	0	0	0
chr2:240158289-240274613	NM_006037	-	0	0	0	0
chr2:240078348-240085619	NM_006037	-	0	0	0	0
chr2:240005851-240111773	NM_006037	-	0	0	0	0
chr2:240098109-240158360	NM_006037	-	0	0	0	0
chr2:240048152-240111773	NM_006037	-	0	0	0	0
chr2:240111529-240111773	NM_006037	-	0	0	0	0
chr2:211300111-211341136	NM_006055	-	0	0	0	0
chr2:211305322-211341136	NM_006055	-	0	0	0	0
chr2:24516557-24518673	NM_006277	-	0	0	0	0
chr2:24533358-24550984	NM_006277	-	0	0	0	1
chr2:112702537-112705144	NM_006343	+	0	0	0	0
chr2:62100137-62103369	NM_006430	-	0	0	0	0
chr2:62100137-62107529	NM_006430	-	0	0	0	0
chr2:85843283-85843586	NM_006590	+	1	0	0	0
chr2:85864492-85872206	NM_006590	+	0	0	0	1
chr2:118582145-118586581	NM_006773	+	0	0	1	0
chr2:219290338-219303449	NM_007127	+	0	0	0	1
chr2:219299249-219303449	NM_007127	+	0	0	0	0
chr2:219288491-219289074	NM_007127	+	0	0	0	1
chr2:219299249-219300157	NM_007127	+	0	0	0	1
chr2:219305445-219305585	NM_007127	+	0	0	0	0
chr2:27858007-27858101	NM_007266	+	0	0	0	0
chr2:191848368-191874730	NM_007315	-	0	0	0	0
chr2:42997027-43015747	NM_012205	-	1	0	0	0
chr2:99342702-99343030	NM_012214	-	0	0	0	1
chr2:242606060-242610820	NM_013325	+	0	0	0	1
chr2:174987908-175006728	NM_013341	-	0	0	1	0
chr2:27355471-27355791	NM_013388	-	0	1	0	1
chr2:27355471-27357542	NM_013388	-	0	0	0	0
chr2:27353625-27354699	NM_013388	-	0	0	0	0
chr2:114390492-114392707	NM_013412	+	0	0	1	0
chr2:160304753-160473112	NM_013450	-	0	0	0	0
chr2:96954965-96969068	NM_014014	-	0	0	0	1
chr2:96954965-96967454	NM_014014	-	0	0	0	1
chr2:96940995-96971307	NM_014014	-	0	0	1	0
chr2:96944547-96949451	NM_014014	-	0	0	0	0
chr2:96940995-96942462	NM_014014	-	2	1	0	0
chr2:96943975-96944096	NM_014014	-	0	0	1	0
chr2:96940995-96952222	NM_014014	-	0	0	0	0
chr2:96954965-96955734	NM_014014	-	0	0	0	1
chr2:217329320-217340174	NM_014140	+	0	0	0	0
chr2:131128772-131130056	NM_014369	+	0	0	0	1
chr2:71575883-71577401	NM_014497	+	0	0	0	0
chr2:190444539-190448484	NM_014585	-	1	0	0	0
chr2:136505837-136533921	NM_014607	+	0	0	0	1
chr2:136505837-136519481	NM_014607	+	0	0	0	1
chr2:54096513-54096675	NM_014614	-	0	0	0	0
chr2:54119945-54120936	NM_014614	-	0	0	0	0
chr2:219602302-219605307	NM_014640	+	0	0	0	1
chr2:11716479-11729057	NM_014668	+	0	0	0	0
chr2:11706606-11720958	NM_014668	+	0	0	0	1
chr2:11706606-11706782	NM_014668	+	0	0	0	0
chr2:11696580-11720958	NM_014668	+	0	0	0	0
chr2:61459587-61508377	NM_014709	-	0	0	0	0
chr2:61597456-61597714	NM_014709	-	0	0	0	0
chr2:61456683-61459667	NM_014709	-	0	0	0	0
chr2:61566486-61647968	NM_014709	-	0	0	0	0
chr2:61441195-61447592	NM_014709	-	0	0	0	1
chr2:61508225-61576021	NM_014709	-	0	0	0	1
chr2:61450195-61552592	NM_014709	-	0	0	0	0
chr2:61436034-61577828	NM_014709	-	0	0	0	0
chr2:61597456-61633263	NM_014709	-	0	0	0	1
chr2:61462980-61463524	NM_014709	-	0	0	0	0
chr2:7164500-7170346	NM_014746	+	0	0	0	0
chr2:27598373-27599994	NM_014748	+	1	0	0	0
chr2:242343243-242352836	NM_014808	+	0	0	0	1
chr2:242343243-242357524	NM_014808	+	0	0	0	1
chr2:242346952-242350545	NM_014808	+	0	0	0	0
chr2:242346952-242352836	NM_014808	+	0	0	0	1
chr2:242343243-242371189	NM_014808	+	0	0	0	1
chr2:242346952-242357524	NM_014808	+	0	0	0	1
chr2:27883851-27884255	NM_014860	-	0	0	0	0
chr2:165600197-165600385	NM_014900	-	0	0	0	0
chr2:165578585-165586625	NM_014900	-	0	0	0	1
chr2:191789269-191792208	NM_014905	+	0	0	0	0
chr2:32323865-32367015	NM_014946	+	0	0	0	1
chr2:32323865-32370076	NM_014946	+	0	0	0	1
chr2:209150450-209153542	NM_015040	+	0	0	0	0
chr2:202248834-202254603	NM_015049	-	0	0	0	0
chr2:202241930-202316319	NM_015049	-	0	0	0	0
chr2:73716761-73718625	NM_015120	+	0	0	0	1
chr2:29135456-29137074	NM_015131	+	0	0	0	0
chr2:29145785-29171080	NM_015131	+	1	0	0	0
chr2:72958136-72960247	NM_015189	-	0	0	0	0
chr2:72562076-72562149	NM_015189	-	0	0	0	0
chr2:63206323-63223901	NM_015252	+	0	0	0	0
chr2:122208489-122363756	NM_015282	-	0	0	0	0
chr2:122363277-122363756	NM_015282	-	0	0	0	1
chr2:122215263-122218769	NM_015282	-	0	0	0	0
chr2:122104614-122106294	NM_015282	-	0	0	0	0
chr2:122161947-122209425	NM_015282	-	2	0	0	0
chr2:122215263-122216551	NM_015282	-	0	0	0	0
chr2:122286253-122363756	NM_015282	-	0	0	0	0
chr2:122260743-122287901	NM_015282	-	0	0	0	0
chr2:122144698-122216551	NM_015282	-	0	0	0	1
chr2:122159085-122363756	NM_015282	-	0	0	0	0
chr2:20478344-20527139	NM_015317	-	0	0	0	0
chr2:20490413-20497439	NM_015317	-	0	0	0	1
chr2:20483104-20527139	NM_015317	-	0	0	0	0
chr2:20497314-20497439	NM_015317	-	0	0	0	0
chr2:20494137-20527139	NM_015317	-	0	0	0	0
chr2:20455794-20483247	NM_015317	-	0	0	0	1
chr2:20511997-20527147	NM_015317	-	0	0	0	0
chr2:20458004-20483247	NM_015317	-	0	0	0	1
chr2:20478344-20527147	NM_015317	-	0	0	0	0
chr2:20462954-20527139	NM_015317	-	0	1	0	0
chr2:20497314-20527147	NM_015317	-	0	0	0	0
chr2:20478344-20490551	NM_015317	-	0	0	0	1
chr2:20497314-20527139	NM_015317	-	0	0	0	0
chr2:20507739-20527139	NM_015317	-	0	0	0	0
chr2:20478344-20483247	NM_015317	-	0	0	0	0
chr2:20490413-20494279	NM_015317	-	0	0	0	1
chr2:20483104-20483247	NM_015317	-	0	0	0	0
chr2:97024783-97030329	NM_015341	+	0	0	0	0
chr2:136467003-136467801	NM_015361	+	0	0	0	0
chr2:136432902-136437894	NM_015361	+	0	0	0	1
chr2:136432902-136433056	NM_015361	+	0	0	0	0
chr2:136418840-136437894	NM_015361	+	0	0	0	0
chr2:136402949-136418963	NM_015361	+	0	0	0	0
chr2:136389431-136418963	NM_015361	+	0	0	0	0
chr2:136396309-136409602	NM_015361	+	0	0	0	1
chr2:33808729-33810511	NM_015475	-	1	0	0	0
chr2:33808729-33817281	NM_015475	-	1	0	0	0
chr2:219204506-219206867	NM_015488	+	0	0	0	0
chr2:171811160-171813069	NM_015530	+	0	0	0	0
chr2:171806714-171807968	NM_015530	+	0	0	0	0
chr2:171811160-171819456	NM_015530	+	0	0	0	0
chr2:171807838-171813069	NM_015530	+	0	0	0	0
chr2:233681581-233681742	NM_015575	+	0	0	0	0
chr2:233675954-233677201	NM_015575	+	0	0	0	0
chr2:247538-249844	NM_015677	-	0	0	0	0
chr2:220039710-220039830	NM_015680	-	0	0	0	0
chr2:220038868-220039830	NM_015680	-	0	0	0	0
chr2:219553420-219555278	NM_015690	+	0	0	0	1
chr2:54024652-54024932	NM_015701	+	0	0	0	0
chr2:150426147-150436162	NM_015702	-	0	0	1	0
chr2:15601325-15644337	NM_015909	-	0	0	0	1
chr2:15514732-15567918	NM_015909	-	0	0	0	0
chr2:15601325-15618413	NM_015909	-	0	0	0	1
chr2:15496427-15506817	NM_015909	-	0	0	0	0
chr2:15427197-15557836	NM_015909	-	0	0	0	0
chr2:15523339-15557836	NM_015909	-	0	0	0	0
chr2:15415608-15470889	NM_015909	-	0	0	0	1
chr2:15415608-15417225	NM_015909	-	0	0	0	0
chr2:15514732-15557836	NM_015909	-	0	0	0	0
chr2:15691617-15698758	NM_015909	-	0	0	0	0
chr2:15679347-15679480	NM_015909	-	0	0	0	0
chr2:15693550-15698758	NM_015909	-	0	0	0	0
chr2:15601325-15651474	NM_015909	-	0	0	0	1
chr2:15644269-15698758	NM_015909	-	0	0	0	1
chr2:63660879-63667005	NM_015910	-	0	0	0	1
chr2:32142995-32157204	NM_015955	-	0	0	1	0
chr2:32142995-32168452	NM_015955	-	0	0	1	0
chr2:32108455-32157204	NM_015955	-	0	0	1	0
chr2:32117061-32157204	NM_015955	-	0	0	1	0
chr2:32142995-32145979	NM_015955	-	0	0	1	0
chr2:32108455-32145979	NM_015955	-	0	0	1	0
chr2:32117061-32145979	NM_015955	-	0	0	1	0
chr2:242541311-242545888	NM_015963	-	0	0	0	0
chr2:242541311-242542494	NM_015963	-	0	0	0	0
chr2:242542385-242542494	NM_015963	-	0	0	0	0
chr2:242542385-242545888	NM_015963	-	0	0	0	0
chr2:53941521-53992722	NM_016115	-	0	0	0	0
chr2:53921021-53992722	NM_016115	-	0	0	0	0
chr2:9572640-9582105	NM_016207	+	0	0	0	1
chr2:32602656-32701412	NM_016252	+	0	0	0	0
chr2:32754718-32774548	NM_016252	+	0	0	0	0
chr2:32670589-32730272	NM_016252	+	0	0	0	0
chr2:32631567-32706521	NM_016252	+	0	0	0	1
chr2:32703703-32735701	NM_016252	+	0	0	0	0
chr2:32703703-32713781	NM_016252	+	0	0	0	0
chr2:32703703-32715218	NM_016252	+	0	0	0	1
chr2:32670589-32707650	NM_016252	+	0	0	0	0
chr2:32688262-32701412	NM_016252	+	0	0	0	1
chr2:32602656-32820211	NM_016252	+	0	0	0	0
chr2:32602656-32626691	NM_016252	+	0	0	0	0
chr2:32703703-32756618	NM_016252	+	0	0	0	1
chr2:32689577-32713781	NM_016252	+	0	0	0	0
chr2:32654214-32667523	NM_016252	+	0	0	0	1
chr2:32631567-32836649	NM_016252	+	0	0	0	0
chr2:32690133-32713781	NM_016252	+	0	0	0	0
chr2:32728109-32730272	NM_016252	+	0	0	0	0
chr2:32695236-32730272	NM_016252	+	0	0	0	1
chr2:32605221-32679010	NM_016252	+	0	0	0	1
chr2:32689577-32836649	NM_016252	+	0	0	0	0
chr2:32602656-32702651	NM_016252	+	0	0	0	0
chr2:32602656-32670736	NM_016252	+	0	0	0	0
chr2:32602656-32617218	NM_016252	+	0	0	0	0
chr2:32678876-32730272	NM_016252	+	0	0	0	0
chr2:32602656-32614011	NM_016252	+	0	0	0	0
chr2:32716492-32718734	NM_016252	+	0	0	0	0
chr2:32667392-32679010	NM_016252	+	0	0	0	0
chr2:32602656-32728303	NM_016252	+	0	0	0	0
chr2:32703703-32733326	NM_016252	+	0	0	0	0
chr2:32703703-32832710	NM_016252	+	0	0	0	0
chr2:32613818-32820211	NM_016252	+	0	0	0	0
chr2:32730072-32730272	NM_016252	+	0	0	0	0
chr2:32754718-32800433	NM_016252	+	0	0	0	0
chr2:32678876-32754891	NM_016252	+	0	0	0	0
chr2:32602656-32620661	NM_016252	+	0	0	0	0
chr2:32661121-32718734	NM_016252	+	0	0	0	1
chr2:32688262-32716625	NM_016252	+	0	0	0	1
chr2:32602656-32750086	NM_016252	+	0	0	0	0
chr2:32654214-32679010	NM_016252	+	0	0	0	0
chr2:32678876-32824967	NM_016252	+	0	0	0	0
chr2:32703703-32820211	NM_016252	+	0	0	0	0
chr2:32689577-32694682	NM_016252	+	0	0	0	0
chr2:32740057-32744013	NM_016252	+	0	0	0	0
chr2:32703703-32750695	NM_016252	+	0	0	0	1
chr2:32690133-32756618	NM_016252	+	0	0	0	0
chr2:32655933-32744013	NM_016252	+	0	0	0	0
chr2:32660564-32716625	NM_016252	+	0	0	0	1
chr2:32703703-32727958	NM_016252	+	0	0	0	0
chr2:32706388-32730272	NM_016252	+	0	0	0	1
chr2:32726780-32744013	NM_016252	+	0	0	0	0
chr2:32712714-32713781	NM_016252	+	0	0	0	0
chr2:32688262-32756618	NM_016252	+	0	0	0	1
chr2:32602656-32725176	NM_016252	+	0	0	0	0
chr2:32639837-32800433	NM_016252	+	0	0	0	0
chr2:32703703-32704685	NM_016252	+	0	0	0	1
chr2:32706388-32774548	NM_016252	+	0	0	0	0
chr2:32703703-32744013	NM_016252	+	0	0	0	0
chr2:32703703-32718734	NM_016252	+	0	0	0	1
chr2:32668559-32730272	NM_016252	+	0	0	0	0
chr2:32673863-32735061	NM_016252	+	0	0	0	1
chr2:32716492-32740837	NM_016252	+	0	0	0	1
chr2:32690133-32744013	NM_016252	+	0	0	0	0
chr2:32664576-32756618	NM_016252	+	0	0	0	0
chr2:32639837-32641231	NM_016252	+	0	0	0	1
chr2:32661121-32715218	NM_016252	+	0	0	0	1
chr2:32703703-32706521	NM_016252	+	0	0	0	0
chr2:32605221-32631625	NM_016252	+	0	0	0	1
chr2:32703703-32828150	NM_016252	+	0	0	0	0
chr2:32690133-32701412	NM_016252	+	0	0	0	0
chr2:32613818-32661252	NM_016252	+	0	0	0	0
chr2:32617107-32620661	NM_016252	+	0	0	0	0
chr2:32703703-32768608	NM_016252	+	0	0	0	0
chr2:32690133-32702651	NM_016252	+	0	0	0	1
chr2:32602656-32641231	NM_016252	+	0	0	0	0
chr2:32694463-32744013	NM_016252	+	0	0	0	0
chr2:70486492-70488518	NM_016297	+	0	0	0	1
chr2:100078958-100081447	NM_016316	-	0	0	0	1
chr2:100019107-100081447	NM_016316	-	0	0	0	0
chr2:100058779-100081447	NM_016316	-	0	0	0	0
chr2:100022372-100081447	NM_016316	-	0	0	0	1
chr2:100055063-100081447	NM_016316	-	0	0	0	0
chr2:100022787-100035409	NM_016316	-	0	0	0	1
chr2:36704032-36744685	NM_016441	+	0	0	0	0
chr2:36706640-36744685	NM_016441	+	0	0	0	0
chr2:36691677-36706837	NM_016441	+	0	0	0	1
chr2:36669758-36744685	NM_016441	+	0	0	0	0
chr2:36726362-36749456	NM_016441	+	0	0	0	0
chr2:36668401-36749456	NM_016441	+	0	0	0	0
chr2:36706640-36706837	NM_016441	+	0	0	0	0
[truncated: 12,690 more rows]
