# Supplementary material for: Comment on "A comprehensive overview and evaluation of circular RNA detection tools"
Source: PLoS Comput Biol. 2019 May 31;15(5):e1006158. doi: 10.1371/journal.pcbi.1006158 (PMC6544197; doi:10.1371/journal.pcbi.1006158)
Supplement: S2 Dataset — (XLSX) [file pcbi.1006158.s002.xlsx]

## Sheet: ambiguous circRNAs vs 11 tools 
2316 ambiguous CircBase circRNAs	1: yes; 0: No
	CIRI	circRNA-finder	DCC	find_circ	segemehl	CIRCexplorer	MapSplice	UROBORUS	KNIFE	PTESFinder	NCLscan
chr10:103384502|103432804	1	1	1	1	1	1	1	1	1	1	0
chr10:103384502|103436193	1	1	1	0	1	1	1	0	1	1	0
chr10:103427643|103433430	1	1	1	1	1	1	1	1	1	1	1
chr10:103432672|103433430	1	1	1	1	1	1	1	1	1	1	1
chr10:103916776|103917971	1	1	1	1	1	1	1	1	1	1	1
chr10:105062553|105099378	0	0	0	0	0	0	0	0	0	0	0
chr10:105099259|105099378	0	0	0	0	0	0	0	0	0	0	0
chr10:105106995|105107207	0	0	1	0	0	0	0	0	1	1	0
chr10:118451862|118466796	1	1	1	1	1	1	1	1	1	1	0
chr10:120867460|120883081	0	0	0	0	0	0	0	0	0	0	0
chr10:120931894|120934104	1	1	1	1	1	1	1	1	1	1	1
chr10:126681771|126849624	0	0	0	0	1	1	0	1	1	1	0
chr10:126691907|126799662	1	0	0	0	1	1	0	0	1	1	0
chr10:126727566|126727724	1	1	1	0	1	1	0	1	1	1	0
chr10:131943475|131959261	1	1	1	1	1	1	1	1	1	1	1
chr10:133747960|133753700	1	0	0	0	1	1	0	0	1	1	0
chr10:133747960|133754198	1	0	0	0	1	1	0	0	1	1	0
chr10:133753535|133761295	1	1	1	1	1	1	1	1	1	1	0
chr10:133757472|133758963	1	1	1	1	1	1	1	1	1	1	0
chr10:13375817|13387028	1	1	1	0	1	1	0	1	1	0	0
chr10:135110825|135113617	0	0	0	0	1	0	0	0	0	0	0
chr10:17686124|17686378	1	0	0	0	1	0	0	1	1	1	0
chr10:17702463|17750950	1	1	0	1	1	1	1	1	1	1	0
chr10:17730026|17750950	1	1	0	1	1	1	1	1	1	1	0
chr10:17735221|17750950	1	1	0	1	1	1	1	1	1	1	0
chr10:17737048|17750950	1	1	0	1	1	1	1	1	1	1	0
chr10:17742190|17746517	0	1	0	1	1	1	1	1	1	1	0
chr10:17746430|17747740	1	1	1	1	1	1	1	1	1	1	0
chr10:17746969|17750950	1	1	1	1	1	1	1	1	1	1	0
chr10:38724058|38724181	0	0	0	0	0	0	0	0	1	1	0
chr10:38724058|38726134	0	0	0	0	0	0	0	0	1	0	0
chr10:38724058|38734535	0	1	0	0	1	1	0	0	1	1	0
chr10:38726472|38734535	0	1	0	0	0	1	0	0	1	1	0
chr10:38734345|38734535	0	0	0	0	1	0	0	0	1	1	0
chr10:43282616|43292971	0	1	1	0	0	1	0	0	1	1	1
chr10:43312047|43319232	1	1	1	0	1	1	0	0	1	1	0
chr10:46248036|46248685	0	1	1	0	1	1	0	1	1	1	0
chr10:46250384|46280349	1	1	1	0	0	1	0	0	1	1	0
chr10:5011014|5020158	0	0	0	0	0	1	0	1	1	1	0
chr10:51049996|51371166	0	0	0	0	0	0	0	0	0	0	0
chr10:51262049|51299327	0	1	0	0	0	1	0	0	0	1	0
chr10:5138602|5149878	1	0	0	0	1	1	0	1	1	1	0
chr10:5147787|5149878	1	0	0	0	1	1	0	1	1	1	0
chr10:51579128|51581378	1	1	1	0	1	1	1	1	1	1	0
chr10:51580556|51590734	1	1	1	1	1	1	1	1	1	1	0
chr10:51582183|51590734	1	1	1	0	1	1	1	0	1	1	0
chr10:51606988|51620382	0	1	0	0	1	1	0	1	1	1	0
chr10:51749068|51767836	0	1	1	0	1	1	0	0	0	0	0
chr10:51761756|51767836	0	1	1	0	1	1	0	0	1	0	0
chr10:51952413|51956679	0	0	0	0	0	0	0	0	1	1	0
chr10:70360738|70454239	1	0	0	0	1	1	0	0	1	1	1
chr10:70723047|70731808	1	1	0	1	1	1	1	1	1	1	1
chr10:73862608|73892939	1	1	0	0	0	1	0	0	1	0	0
chr10:75436477|75456921	0	1	0	0	1	1	0	0	0	0	0
chr10:75439829|75456921	0	0	0	0	1	0	0	0	0	0	0
chr10:75451801|75456921	0	1	0	0	0	1	0	0	1	0	0
chr10:75477773|75485798	1	1	0	1	0	1	0	0	1	1	1
chr10:76970892|76982160	0	1	1	0	0	1	0	0	1	1	0
chr10:76971988|76980728	0	1	1	0	0	1	0	1	1	1	0
chr10:76978821|76980728	1	1	1	0	1	1	0	1	1	1	0
chr10:7830093|7844817	0	0	0	0	1	1	0	1	1	1	0
chr10:7839010|7844817	1	1	1	1	1	1	1	1	1	1	1
chr10:7844721|7844817	1	1	1	0	1	1	0	0	1	1	0
chr10:88516396|88659883	0	0	0	0	1	1	0	1	1	1	0
chr10:88651884|88659883	0	1	1	0	1	1	0	0	1	1	0
chr10:88659551|88659883	0	1	1	0	1	1	0	1	1	1	0
chr10:88659784|88659883	0	1	1	0	1	1	0	0	1	1	0
chr10:88817448|88822592	1	1	1	0	1	1	0	1	1	1	0
chr10:88818907|88822592	0	1	1	0	0	1	0	0	1	1	0
chr10:89527430|89530798	0	1	1	0	0	1	1	0	1	1	0
chr10:89527430|89536184	1	0	1	0	0	0	1	0	1	1	1
chr10:89690803|89712016	0	1	0	0	1	1	0	1	1	1	0
chr10:89690803|89717776	0	1	0	1	0	1	0	1	1	1	0
chr10:97810013|97810223	1	1	0	0	1	1	0	1	1	1	0
chr10:97911173|97911323	1	1	1	1	1	1	0	0	1	1	0
chr10:99922640|99923154	1	1	0	0	1	1	1	0	1	0	0
chr1:10468128|10480201	1	0	0	0	1	0	0	0	1	1	0
chr1:10477433|10480201	1	0	0	0	1	0	0	0	1	1	1
chr1:10479687|10480201	1	0	0	0	1	0	0	0	1	1	1
chr11:108559663|108594189	1	1	0	1	1	1	1	0	1	1	1
chr11:111622883|111624301	1	1	1	1	1	1	1	1	1	1	0
chr11:111625223|111626174	1	1	1	1	1	1	1	1	1	1	0
chr11:111909968|111915954	1	1	1	1	1	1	1	1	1	1	0
chr11:114273550|114276521	1	1	0	0	0	1	1	0	1	1	0
chr11:117038137|117041761	1	0	0	0	1	1	0	1	1	1	1
chr11:118339490|118367082	1	1	1	1	1	1	1	1	1	1	0
chr11:118360507|118366608	1	1	1	1	1	1	1	1	1	1	0
chr11:118360507|118367082	1	1	1	1	1	1	1	1	1	1	0
chr11:118360507|118370628	1	1	1	1	1	1	1	1	1	1	0
chr11:118360844|118372572	1	1	1	1	1	1	1	1	1	1	0
chr11:118451961|118455359	1	1	1	1	1	1	0	1	1	1	0
chr11:118630631|118636063	1	1	1	1	1	1	1	1	1	1	0
chr11:118630631|118661972	0	0	0	0	1	1	0	1	1	1	0
chr11:118897647|118898434	1	0	0	0	1	0	0	0	0	0	0
chr11:118898338|118898434	1	0	0	0	1	0	0	0	0	0	0
chr11:118918446|118923141	1	1	1	1	1	1	1	1	1	1	0
chr11:118939941|118952024	0	0	0	0	1	0	0	0	0	0	0
chr11:118940944|118944661	1	1	1	1	1	1	1	1	1	1	0
chr11:118940944|118950010	1	1	1	1	1	1	0	1	1	1	0
chr11:122929767|122932037	1	0	0	0	1	0	0	1	1	1	1
chr11:122929767|122932901	0	0	0	0	0	0	0	0	1	0	0
chr11:125888225|125889660	0	1	1	0	1	1	0	0	1	1	0
chr11:128350086|128360471	1	1	1	1	1	1	1	1	1	1	1
chr11:130104051|130131824	1	0	0	0	1	0	0	0	0	0	0
chr1:113196220|113202401	1	1	1	1	1	1	1	1	1	1	0
chr1:113196220|113209767	1	1	1	0	0	1	1	1	1	1	0
chr1:117602949|117624997	0	0	0	0	0	0	0	0	0	0	0
chr1:117944808|117984947	1	1	1	1	1	1	1	1	1	1	0
chr11:18354607|18354775	1	1	1	0	1	1	0	0	1	1	0
chr11:18354607|18379589	1	1	1	0	1	1	0	1	1	1	1
chr11:18357301|18361204	1	1	1	1	0	1	1	1	1	1	1
chr11:18415936|18421095	0	0	0	0	1	1	0	1	1	1	0
chr1:1192372|1200210	0	1	0	0	0	1	0	0	1	1	0
chr1:120510700|120510855	1	1	1	1	1	1	0	1	1	1	0
chr1:120510700|120612317	0	0	0	0	1	1	0	0	1	1	0
chr1:120512134|120612317	0	0	0	0	0	1	0	1	1	1	0
chr1:120539620|120539955	0	1	1	0	1	1	0	1	1	1	0
chr11:309013|309410	0	0	0	0	1	1	0	0	1	0	0
chr11:314922|315272	0	0	0	0	0	1	0	1	1	0	1
chr11:319673|319990	0	0	0	0	1	1	0	0	0	0	0
chr11:34135263|34158573	1	1	1	1	1	1	1	1	1	1	0
chr11:34139727|34162119	1	1	1	1	1	1	1	1	1	1	1
chr11:36516526|36518816	1	0	1	0	1	0	0	1	1	1	0
chr1:1413406|1420551	0	0	0	0	0	0	0	0	0	0	0
chr1:1413406|1421615	0	0	0	0	0	0	0	0	0	0	0
chr11:43772461|43861614	1	1	0	0	1	1	1	0	1	1	1
chr1:144595835|144826286	0	0	0	0	0	0	0	0	0	0	0
chr1:1451392|1454370	0	0	0	0	0	0	0	0	0	1	0
chr1:1451392|1463242	0	1	1	1	1	1	0	0	1	1	0
chr1:145209111|145290511	1	1	0	0	1	0	0	0	0	0	0
chr1:145248813|145281704	1	1	0	0	1	1	0	0	1	1	0
chr1:145273185|145290511	0	1	0	0	0	0	0	0	0	0	0
chr1:145273185|145304652	0	1	0	0	1	0	0	0	1	0	0
chr1:145281369|145281704	0	1	0	0	1	1	0	1	1	1	0
chr1:145281369|145290511	0	1	0	0	1	0	0	0	0	0	0
chr1:145440632|145441053	1	1	1	1	1	1	0	1	1	1	0
chr1:145517273|145523732	0	0	0	0	1	1	0	1	1	1	0
chr1:145579242|145586546	1	0	0	0	1	1	0	1	1	1	0
chr1:145601530|145601622	1	0	1	0	1	0	0	0	1	1	0
chr1:145601530|145601852	1	1	1	1	1	1	1	1	1	1	0
chr1:145601530|145608659	1	1	1	1	0	1	1	1	1	1	0
chr1:145684585|145687091	1	1	1	1	1	1	1	0	1	1	0
chr1:145769408|145771730	0	1	1	0	0	1	0	1	1	0	0
chr1:145791061|145818826	0	1	1	0	1	1	0	0	0	0	0
chr11:46388841|46389629	1	0	1	0	1	1	0	1	1	0	0
chr11:46388841|46391559	1	1	1	0	1	1	0	1	1	0	0
chr11:46515158|46539976	1	1	0	0	1	1	0	0	1	0	0
chr11:46539698|46564948	0	0	0	0	0	0	0	0	0	0	0
chr11:46539698|46567326	0	0	0	0	0	0	0	1	0	0	0
chr11:46539698|46569425	0	0	0	0	0	0	0	0	0	0	0
chr1:146633291|146644129	1	0	0	0	1	0	0	0	1	0	0
chr1:146724278|146731572	1	1	0	1	1	1	1	1	1	1	0
chr1:146740441|146758177	1	1	1	1	1	1	1	1	1	1	0
chr1:146757975|146759412	1	1	1	1	1	1	1	1	1	1	0
chr1:146757975|146765406	1	1	1	1	1	1	1	1	1	1	0
chr1:147131075|147131890	1	1	1	1	1	1	1	1	1	1	0
chr11:47200710|47200830	1	0	0	0	1	0	0	1	1	1	0
chr1:147438786|147460753	0	0	0	0	0	0	0	0	1	0	0
chr11:47440667|47444524	1	1	1	1	1	1	1	0	1	1	1
chr11:47445980|47446262	1	1	1	1	1	1	0	1	1	1	0
chr1:147458431|147460753	0	0	1	0	1	0	0	1	1	0	0
chr11:47648632|47652639	1	0	1	0	0	0	1	0	1	1	0
chr1:148560847|148589045	0	0	0	0	0	0	0	0	1	0	0
chr1:148574737|148577251	0	1	0	0	0	1	0	0	1	1	0
chr1:150044233|150064189	1	1	1	1	1	1	1	1	1	0	0
chr1:150307406|150318967	1	1	1	1	1	1	1	1	1	1	0
chr1:150416727|150432793	1	1	1	1	1	1	1	1	1	1	0
chr1:151001262|151001420	1	1	1	1	0	1	0	1	1	1	1
chr1:151196721|151205179	1	1	1	0	0	1	1	1	1	0	0
chr1:151196724|151205179	1	1	1	0	1	1	1	0	1	0	0
chr1:151204147|151205179	1	1	1	0	1	1	0	1	1	0	1
chr1:151206673|151212515	1	1	1	0	1	1	0	0	1	1	0
chr1:151212431|151215043	1	1	1	0	1	1	1	1	1	1	0
chr1:151234637|151238085	1	1	1	1	1	1	0	1	1	1	0
chr1:151234637|151238915	1	1	1	1	0	1	1	0	1	1	0
chr1:151862459|151862690	0	1	0	0	0	0	0	0	0	0	0
chr11:5269502|5269717	0	0	0	0	0	1	0	0	0	1	0
chr11:5269502|5270820	0	0	0	0	0	1	0	0	1	1	0
chr11:5269502|5276395	0	0	0	0	0	0	0	0	0	0	0
chr11:5274421|5274635	0	0	0	0	0	0	0	1	0	1	0
chr11:5274421|5275744	0	0	0	0	0	0	0	1	0	1	0
chr11:5274421|5276395	0	0	0	0	0	0	0	0	0	0	0
chr1:153640929|153642354	1	1	1	0	1	1	1	1	1	1	0
chr1:153723571|153727215	1	1	0	1	1	1	1	1	1	1	0
chr1:153723571|153730239	1	1	0	1	1	1	1	1	1	1	0
chr1:153723571|153742320	1	1	0	1	1	1	1	1	1	1	0
chr1:153723571|153744916	1	1	0	1	1	1	1	1	1	1	0
chr1:153727118|153730239	1	1	1	1	1	1	1	1	1	1	0
chr1:153727118|153735323	1	1	1	1	1	1	1	1	1	1	0
chr1:153727118|153742320	1	1	1	1	1	1	1	1	1	1	0
chr1:154938638|154940273	1	1	1	0	1	1	1	1	1	0	1
chr1:155141884|155142333	0	0	0	0	0	1	0	0	1	1	0
chr1:155142267|155142333	0	0	0	0	1	0	0	0	1	1	0
chr1:155209407|155209868	1	1	1	1	1	1	1	1	1	1	0
chr1:155220067|155223769	1	1	1	1	1	1	1	1	1	1	0
chr1:155225770|155226582	1	0	0	0	1	1	0	1	1	1	0
chr1:155225770|155227448	1	0	0	0	1	1	0	1	1	1	0
chr1:155225770|155228745	1	0	0	0	1	1	0	0	1	1	0
chr1:155225770|155230450	1	0	0	0	1	1	0	1	1	1	0
chr1:155225770|155232176	0	0	0	0	1	1	0	1	1	1	0
chr1:155233741|155239507	0	1	1	1	0	1	1	1	1	1	0
chr1:155234436|155239507	1	1	1	0	1	1	0	1	1	1	0
chr1:155235651|155236686	1	0	1	0	1	0	0	1	1	1	0
chr1:155236520|155239507	1	1	1	1	1	1	1	1	1	1	0
chr1:155238084|155239507	1	1	1	1	0	1	1	1	1	1	0
chr1:155240599|155240768	1	1	1	0	1	1	0	1	1	1	0
chr1:155279834|155289479	1	1	0	1	1	1	1	1	1	0	0
chr1:155279855|155288544	1	1	0	0	1	1	1	0	1	0	0
chr1:155288647|155289719	1	1	0	0	1	1	1	0	1	1	0
chr1:155580216|155580351	0	0	0	0	1	0	0	0	0	0	0
chr1:155640111|155650247	1	1	0	0	0	1	0	0	1	0	0
chr1:155691308|155695810	1	1	0	1	1	1	0	1	1	1	0
chr1:155695173|155695810	1	1	0	1	1	1	0	1	1	1	0
chr1:156018292|156020344	1	1	1	0	1	1	0	0	1	1	0
chr1:15708524|15719713	0	1	0	0	0	0	0	0	0	0	0
chr11:592035|605724	0	0	0	0	0	0	0	0	0	0	0
chr11:59410353|59415386	1	1	1	1	1	1	1	1	1	1	0
chr11:59422996|59424073	1	1	1	1	1	1	1	1	1	1	1
chr1:159889064|159895284	0	0	0	0	1	0	0	0	1	0	0
chr1:1599766|1608285	1	0	0	0	0	0	0	0	0	1	0
chr1:161293404|161310445	0	0	1	0	1	0	1	0	1	1	0
chr11:61578223|61578351	1	0	0	1	1	0	0	0	1	1	0
chr11:61630444|61631258	1	0	1	1	1	1	1	1	1	0	0
chr11:61732459|61732987	0	0	0	0	0	0	0	0	1	0	0
chr11:62327073|62339373	0	0	0	0	0	1	0	1	1	1	0
chr11:62327754|62339373	0	1	0	0	1	1	0	0	1	1	0
chr11:62334278|62334482	1	1	0	0	1	1	0	1	1	1	0
chr11:62334278|62339373	0	1	0	0	0	1	0	0	1	1	0
chr11:62334871|62335000	1	0	0	0	1	0	0	1	1	1	0
chr11:62334871|62339373	1	1	0	0	0	1	0	0	1	1	0
chr11:62339012|62339373	0	1	0	0	1	1	0	1	1	1	0
chr11:62638217|62638309	1	1	0	0	0	1	0	0	1	1	0
chr11:62638217|62639141	1	1	0	0	0	1	1	0	1	0	0
chr11:62639049|62639141	1	1	0	0	0	1	0	0	1	0	0
chr1:1635478|1635585	1	0	0	0	1	0	0	1	1	0	0
chr11:64011951|64012759	0	0	0	0	1	1	0	1	1	1	0
chr11:64084165|64084837	0	0	0	0	1	0	0	0	1	0	0
chr11:65156832|65180995	0	0	0	0	1	1	0	1	1	1	0
chr11:65770706|65771617	0	0	0	0	1	1	0	0	1	1	0
chr11:66407171|66413944	0	0	0	0	1	1	0	0	1	1	0
chr11:66444139|66444562	1	1	1	0	1	1	0	1	1	0	1
chr1:1666129|1677438	0	0	0	0	0	0	0	1	0	1	0
chr11:67761147|67765163	0	0	0	0	0	0	0	0	0	0	0
chr11:67790063|67795377	1	0	0	0	1	0	1	0	0	0	1
chr1:167935867|167944253	1	1	1	0	0	1	1	1	1	1	0
chr1:167935867|167974031	1	1	0	1	1	1	1	1	1	1	0
chr1:167935867|168020171	1	1	0	0	0	1	1	1	1	0	1
chr1:167935867|168032997	1	1	0	0	0	1	1	1	1	1	0
chr1:167935867|168035703	0	1	0	0	0	1	1	0	1	1	1
chr1:167956733|167974031	1	1	0	0	0	1	0	1	1	1	0
chr1:167992226|168037701	1	1	0	1	1	1	0	1	1	1	0
chr11:68133039|68133170	1	1	1	1	1	1	0	1	1	1	0
chr1:16816180|16817579	0	0	0	0	0	0	0	0	0	0	0
chr11:70348311|70935842	0	0	0	0	0	1	1	1	0	0	0
chr11:70507701|70935842	1	0	0	0	0	1	0	1	0	0	0
chr11:70666469|70935842	1	0	0	0	0	1	1	1	0	0	0
chr11:70803468|70803635	1	1	1	1	1	0	0	0	0	0	0
chr11:70820987|70935842	1	0	1	0	1	1	1	1	0	0	0
chr11:70824339|70935842	1	0	1	0	1	1	1	1	0	0	0
chr11:70858166|70935842	1	1	1	1	1	1	1	1	0	0	0
chr11:71773635|71780957	0	1	0	0	0	1	0	0	0	0	0
chr11:73418465|73427407	1	1	1	0	1	1	0	0	1	1	0
chr11:73418465|73431944	1	1	1	0	1	1	1	0	1	0	1
chr1:17349103|17349225	1	0	1	1	1	0	0	1	1	1	0
chr1:17350468|17350569	1	1	1	1	1	1	0	1	1	1	0
chr1:173833039|173835032	1	0	0	0	1	1	0	0	0	1	0
chr1:173833395|173834420	1	1	1	0	1	1	0	0	1	1	0
chr1:173835315|173836181	0	1	1	0	1	1	0	0	0	0	0
chr1:173835666|173836181	0	0	0	0	1	0	1	0	1	0	0
chr11:75115716|75116733	0	0	0	0	0	0	0	0	0	0	0
chr1:176012846|176069497	1	1	0	0	0	0	0	0	0	0	0
chr1:176050288|176105683	1	1	1	1	1	1	1	0	1	1	1
chr11:76670023|76709865	1	1	0	0	1	1	1	0	1	1	1
chr11:77330651|77336863	1	1	1	1	1	1	1	0	1	1	0
chr11:77330651|77340944	1	1	1	0	0	1	0	1	1	1	0
chr11:77333545|77340944	1	1	1	1	0	1	1	1	1	1	1
chr11:77336008|77336863	1	1	1	0	1	1	1	1	1	1	1
chr11:77594878|77602886	1	1	0	1	1	1	0	1	1	1	0
chr11:77602365|77602886	0	1	0	0	1	1	0	1	1	1	0
chr11:77632386|77633517	1	0	0	0	1	0	0	1	1	1	0
chr11:77649697|77652297	0	0	0	0	0	0	0	0	1	1	0
chr11:77649697|77672184	0	1	1	0	0	1	0	0	1	1	0
chr11:77666988|77672184	1	1	1	0	0	1	0	1	1	0	1
chr11:810234|812876	0	0	0	0	0	1	0	1	1	1	0
chr11:811597|812876	0	0	0	0	0	0	0	0	1	1	0
chr11:812760|812876	0	0	0	0	0	0	0	1	1	1	0
chr1:182823165|182846038	1	1	1	1	1	1	1	0	1	1	1
chr1:182825667|182846038	1	1	1	0	0	1	1	0	1	1	1
chr1:183595332|183602289	0	0	0	0	0	0	0	0	0	0	0
chr1:183595332|183602298	0	0	0	0	1	0	0	0	0	0	0
chr11:9457818|9459521	1	1	1	1	1	1	1	0	1	1	1
chr1:196645119|196659369	1	1	1	1	1	1	1	1	1	1	1
chr1:196711005|196715129	1	1	1	1	0	1	0	0	1	1	0
chr1:202391748|202407152	1	1	1	1	0	1	0	1	1	1	0
chr1:203786054|203787817	0	1	1	0	1	1	0	1	1	1	0
chr1:206566046|206567030	0	1	1	0	1	1	0	1	1	0	0
chr1:206619421|206623810	1	1	1	1	1	1	1	1	1	1	0
chr1:206711501|206758627	1	1	0	1	1	1	1	1	1	1	0
chr1:206766968|206769187	1	1	1	1	1	1	1	1	1	1	0
chr1:206858365|206907630	0	0	0	0	0	0	0	1	1	0	0
chr1:207925383|207925654	0	0	0	0	0	0	0	1	1	0	0
chr12:100676721|100691953	1	1	1	0	1	1	0	1	1	1	1
chr12:1025510|1025986	1	1	0	1	1	1	1	0	1	1	0
chr12:10532046|10561609	1	1	0	0	1	1	0	0	1	0	0
chr12:110819557|110820765	1	1	1	1	1	1	1	1	1	1	0
chr12:11126254|11199787	1	1	0	1	1	1	1	1	1	1	0
chr12:11187381|11199787	0	0	0	0	1	0	0	0	1	1	0
chr12:112375965|112403563	1	1	0	0	0	1	1	0	0	0	1
chr12:112441604|112443107	1	1	1	1	1	1	1	0	1	1	0
chr12:112888122|112892484	1	1	1	0	1	1	1	0	1	1	0
chr12:112888122|112910844	1	1	0	0	1	1	0	0	1	1	0
chr12:112888122|112926979	1	1	1	0	1	1	0	0	1	1	0
chr12:112915455|112915819	1	0	0	0	1	0	1	1	1	1	0
chr12:120636921|120637008	1	0	1	0	1	0	0	0	1	1	0
chr12:120875904|120878529	0	0	0	0	1	0	0	0	0	0	0
chr12:121008994|121009094	1	1	1	1	1	1	0	0	1	1	0
chr12:121220458|121220570	1	1	1	1	1	1	0	1	1	1	1
chr12:121690464|121736111	1	0	0	0	1	1	0	0	1	0	0
chr12:121756080|121783834	1	1	1	1	1	1	1	1	1	1	0
chr12:121758188|121768475	1	1	1	1	0	1	1	1	1	1	0
chr12:121768386|121773526	1	1	1	1	1	1	1	1	1	1	0
chr12:121773336|121775195	1	1	1	1	1	1	1	1	1	1	0
chr12:121970711|121972495	1	0	1	1	1	0	1	1	1	1	0
chr12:122078947|122079946	0	0	0	0	0	1	0	1	1	1	0
chr12:125396194|125396954	0	0	0	0	0	0	0	0	0	0	0
chr12:131359091|131359278	0	1	1	0	1	1	0	0	1	1	0
chr12:133358882|133390005	1	1	1	1	1	1	1	0	1	1	1
chr12:21807477|21810789	0	0	0	0	0	0	0	1	1	1	0
chr1:22404922|22413359	1	1	1	0	1	1	0	0	1	1	0
chr1:225965515|225971070	0	0	0	0	0	1	0	1	1	1	0
chr1:227071406|227076750	1	1	1	1	1	1	1	1	1	1	1
chr1:227073239|227075859	1	1	1	1	1	1	1	1	1	1	0
chr1:227075792|227076750	1	1	1	1	1	1	1	1	1	1	1
chr1:227097403|227173041	1	1	0	1	0	0	1	0	0	0	0
chr1:229654588|229683448	1	1	0	0	0	1	1	1	1	1	0
chr1:229661683|229683448	1	1	0	1	1	1	1	1	1	1	0
chr12:31246179|31247756	0	1	1	0	0	1	0	1	0	0	0
chr12:31246179|31257725	1	0	0	0	0	1	0	0	1	0	0
chr1:231506308|231509845	1	0	1	1	0	0	1	1	1	1	0
chr12:34176897|34177094	1	1	0	1	1	1	0	1	1	1	0
chr12:34176897|34181236	0	0	0	0	1	1	0	0	1	1	0
chr1:235627774|235659618	0	0	0	0	0	0	0	0	0	0	0
chr1:235643370|235659618	1	1	0	1	0	1	1	1	0	1	0
chr1:24022834|24022915	1	0	0	0	1	0	0	0	1	1	0
chr1:24119641|24120242	0	0	1	0	1	0	0	0	1	1	0
chr1:243287730|243303409	1	0	0	0	1	1	0	0	1	1	0
chr1:243319523|243319649	0	0	1	0	1	0	0	1	0	1	0
chr1:243319523|243354796	1	1	0	0	1	1	0	1	1	1	0
chr1:243319523|243388623	1	1	0	0	1	1	0	0	1	1	0
chr12:44187526|44190900	1	1	1	0	1	1	0	0	1	1	0
chr12:44198298|44200178	1	0	0	0	1	0	0	0	1	1	0
chr1:244574589|244581054	1	1	1	1	1	1	0	1	1	1	0
chr1:244855181|244872334	0	0	0	0	0	0	0	0	1	1	0
chr12:46589508|46637097	0	0	0	0	0	0	0	0	0	0	0
chr1:247019032|247028635	1	1	1	1	1	0	1	0	0	0	1
chr1:247020993|247076714	0	1	1	0	0	1	0	0	1	1	0
chr1:247039339|247040604	1	1	1	0	1	1	0	1	1	1	1
chr1:247076534|247079697	1	1	1	0	1	1	0	1	1	1	0
chr1:247322308|247323115	1	1	1	1	1	1	1	0	1	1	0
chr12:49521567|49522721	0	0	0	0	0	1	0	0	1	1	0
chr12:49521567|49523505	0	0	0	0	0	1	0	0	1	1	0
chr12:49663248|49663470	1	1	0	0	1	1	0	0	0	0	0
chr12:49663248|49667113	0	0	0	0	0	0	0	0	1	1	0
chr12:49666036|49667113	0	0	0	0	1	0	0	0	1	0	0
chr12:50806188|50824353	1	1	1	1	1	1	1	1	1	1	0
chr12:50821545|50855130	1	1	1	1	1	1	1	1	1	0	0
chr12:53290971|53291402	0	0	0	0	1	1	0	0	1	1	0
chr12:53290971|53292303	0	0	0	0	1	1	0	0	1	1	0
chr12:53290971|53292683	0	0	0	0	1	1	0	0	1	1	0
chr12:53290971|53294467	0	0	0	0	0	1	0	0	1	1	0
chr12:53290971|53295856	0	0	0	0	0	1	0	0	1	1	0
chr12:53290971|53320253	0	0	0	0	0	1	0	0	1	0	0
chr12:53346506|53346685	1	0	0	0	0	1	0	0	1	1	0
chr12:53410257|53412790	0	1	0	0	0	1	0	0	1	1	0
chr12:53410257|53416411	0	1	0	0	1	1	0	0	1	1	0
chr12:53412582|53412790	1	1	0	0	1	1	0	0	1	1	0
chr12:53412582|53416411	1	1	0	0	1	1	0	0	1	1	0
chr12:53413694|53416411	0	1	0	0	1	1	0	0	1	1	0
chr12:53415590|53421972	0	0	0	0	0	0	1	0	1	1	0
chr12:53421566|53432195	0	0	0	0	0	0	0	0	1	1	0
chr12:53431193|53432195	0	1	0	0	0	1	0	0	1	1	0
chr12:53664162|53686754	1	1	1	1	1	1	1	1	1	1	1
chr12:53837175|53858636	1	1	0	0	0	0	0	0	1	0	1
chr12:53848510|53865591	1	1	0	0	1	1	0	1	1	1	0
chr12:53853056|53853187	1	0	0	0	0	0	0	1	1	1	0
chr12:53854799|53865591	1	1	0	0	1	1	0	0	1	1	0
chr12:53856277|53862616	1	1	0	1	0	1	1	0	1	0	1
chr12:53859716|53865591	0	1	0	0	1	1	0	0	1	0	0
chr12:54062932|54063125	1	1	1	0	1	1	0	1	1	1	0
chr12:54062932|54063732	1	0	1	1	1	0	1	1	1	1	0
chr12:54062932|54066429	1	1	1	1	0	1	1	0	1	1	1
chr12:54582299|54582380	0	0	0	0	0	0	0	0	1	0	0
chr12:54675170|54675286	0	0	0	0	1	0	0	0	1	1	0
chr12:54675170|54676658	0	0	0	0	1	0	0	0	0	1	0
chr12:54675170|54680872	1	0	0	0	1	0	0	0	0	0	0
chr12:54675579|54680872	1	0	0	0	0	0	0	0	0	0	0
chr12:54676178|54676658	0	0	0	0	1	0	0	0	1	1	0
chr12:54676357|54680872	0	0	0	0	0	0	0	0	0	0	0
chr12:54676584|54680872	1	0	0	0	0	0	0	0	0	0	0
chr12:54678042|54680872	0	0	0	0	0	0	0	0	0	0	0
chr12:56435686|56438007	0	0	0	0	0	1	0	0	1	1	0
chr12:56510559|56511616	0	0	0	0	0	1	0	0	1	1	0
chr12:56511266|56511616	0	0	0	0	1	1	0	0	1	1	0
chr12:56552468|56555366	0	0	0	0	0	1	0	0	1	1	0
chr12:56552686|56553932	0	0	0	0	0	0	0	0	0	0	0
chr12:56665483|56667580	1	0	0	0	1	1	0	0	1	1	0
chr12:56669780|56676775	1	1	1	0	1	1	0	1	1	1	1
chr12:56676204|56680429	1	1	0	0	1	1	1	1	1	1	0
chr12:56679700|56680429	1	1	0	0	0	1	0	0	1	1	0
chr12:56915609|56965639	0	0	0	0	1	1	0	0	1	1	0
chr12:56915609|56982158	0	0	0	0	1	1	0	1	1	1	0
chr12:56956201|56965639	0	1	1	0	0	1	0	0	1	1	1
chr12:56956201|56980710	0	1	1	0	1	1	0	1	1	1	0
chr12:56956201|56981448	1	1	1	0	1	1	0	1	1	1	0
chr12:56956201|56982158	1	1	1	0	1	1	0	0	1	1	0
chr12:56962759|56965639	0	1	1	1	1	1	0	1	1	1	0
chr12:56963683|56982158	1	1	1	1	1	1	0	1	0	1	0
chr12:56974968|56980710	0	1	1	0	1	1	1	0	1	1	0
chr12:56974968|56982158	1	1	1	0	1	1	0	0	1	1	0
chr12:56975183|56982802	1	1	0	0	1	1	0	0	1	1	0
chr12:56975843|56982158	1	1	1	1	1	1	1	1	1	1	1
chr12:56980633|56982158	1	0	1	0	1	0	1	0	1	1	0
chr12:56981338|56982158	1	1	1	0	1	1	0	1	1	1	0
chr12:57059988|57064148	1	1	1	0	1	1	1	0	1	1	0
chr12:57064059|57066849	1	1	0	0	0	1	0	0	1	1	0
chr12:57496612|57502082	1	1	1	1	1	1	1	1	1	1	1
chr12:57561227|57563090	1	0	1	1	1	0	0	1	1	1	1
chr12:58339411|58345678	1	0	1	1	1	0	1	1	1	1	0
chr12:64816785|64825603	1	1	0	0	0	1	1	0	1	1	0
chr12:64816962|64821900	1	1	1	0	0	1	1	0	1	1	0
chr12:6623431|6623753	1	0	1	1	1	0	0	1	1	1	0
chr12:6643657|6647536	0	0	0	0	0	0	0	0	0	0	0
chr12:6645660|6646556	1	1	1	0	1	1	0	0	1	1	0
chr12:6645660|6647536	0	0	0	0	1	0	0	0	0	0	0
chr12:6645850|6646556	1	1	1	0	0	1	0	0	1	1	0
chr12:6645850|6647162	1	1	0	0	0	1	1	0	1	1	0
chr12:6645850|6647536	0	0	0	0	1	0	0	0	0	0	0
chr12:6646086|6646176	1	0	0	0	1	0	0	0	1	1	0
chr12:6646086|6646556	0	1	1	0	0	1	1	0	1	1	0
chr12:6646086|6647162	1	1	0	0	0	1	1	1	1	1	0
chr12:6646267|6647536	0	0	0	0	1	0	0	0	0	0	0
chr12:6646475|6646556	1	0	0	0	1	0	0	0	1	1	0
chr12:6646750|6647162	0	0	0	0	1	0	1	0	1	1	1
chr12:6646750|6647536	0	0	0	0	1	0	0	0	0	0	0
chr12:69042479|69048032	1	1	1	0	1	1	0	1	1	1	0
chr12:69042479|69050229	0	1	1	0	0	1	0	0	1	1	1
chr12:6970607|6971722	1	0	1	1	1	0	0	1	1	1	0
chr12:7025835|7032859	1	0	0	0	1	1	0	1	1	1	0
chr12:7053203|7055165	0	0	0	0	1	0	0	0	1	1	0
chr12:7053639|7055165	1	0	0	0	1	0	1	0	1	1	0
chr12:7054934|7055165	1	0	0	0	1	0	0	0	1	1	0
chr12:7074515|7076411	1	0	0	0	1	1	0	0	1	1	0
chr12:7074515|7078740	1	1	0	1	1	1	1	1	1	1	0
chr12:7074515|7079443	1	1	0	1	1	1	1	1	1	1	0
chr12:7074515|7079916	1	0	0	0	1	1	0	1	1	1	0
chr12:7076334|7078740	1	1	0	1	1	1	1	1	1	1	0
chr12:7085347|7090793	0	0	0	0	1	1	0	0	1	1	0
chr12:7086296|7086687	1	1	0	1	1	1	1	0	1	1	0
chr12:7088633|7088741	1	1	0	1	1	1	0	1	1	1	0
chr12:7088633|7092700	1	1	0	1	1	1	1	1	1	1	0
chr12:7090756|7092700	1	1	0	0	1	1	1	0	1	1	0
chr12:7177159|7178335	0	0	0	0	1	1	0	1	1	1	0
chr1:27272059|27272887	0	0	0	0	0	0	0	0	0	0	0
chr12:7343484|7360676	1	1	1	0	0	1	1	0	1	0	1
chr12:74526956|74551664	0	0	0	0	1	1	0	0	1	1	0
chr1:27730734|27741457	0	0	0	0	1	0	0	0	1	1	0
chr1:27730734|27742596	0	0	0	0	1	0	1	0	1	1	0
chr1:27730734|27744923	0	0	0	0	1	0	0	0	1	1	0
chr1:28056743|28086138	1	0	0	0	0	0	0	0	1	0	0
chr1:28832732|28837404	0	0	0	0	0	1	0	1	1	1	0
chr12:8852381|8906689	1	1	0	1	0	1	0	1	1	1	1
chr12:8866407|8906689	1	1	0	1	1	1	0	1	1	1	1
chr12:8902458|8906689	1	1	1	0	0	1	0	1	1	1	1
chr12:9073581|9074346	0	0	1	0	1	0	0	0	1	1	0
chr12:9227156|9247680	1	1	1	1	1	1	1	1	1	1	0
chr12:9227156|9248296	1	1	1	1	1	1	1	1	1	1	0
chr12:9229942|9259201	1	1	1	1	1	1	1	1	1	1	0
chr12:9229942|9268558	0	0	0	0	1	1	0	1	1	1	0
chr12:9246061|9262930	1	1	1	0	1	1	1	0	1	1	0
chr12:9248135|9266139	1	1	1	1	1	1	0	0	1	1	1
chr12:9264973|9265132	1	1	1	1	1	1	0	1	1	1	0
chr12:9317735|9356547	1	1	1	1	1	1	0	1	1	1	0
chr12:93788385|93789309	0	1	1	0	0	1	0	1	1	0	0
chr12:9462935|9463886	0	0	1	1	1	0	0	0	1	0	0
chr12:9571708|9574087	1	1	1	1	1	1	0	1	1	1	0
chr13:114265311|114265377	1	0	1	0	1	0	0	0	1	1	0
chr13:114265311|114277601	1	1	1	0	1	1	0	1	1	1	0
chr1:31740718|31764853	1	1	1	1	1	1	1	1	1	1	1
chr1:31896540|31898760	1	1	1	1	1	1	1	1	1	1	0
chr1:31896540|31899670	1	1	1	1	1	1	1	1	1	1	0
chr1:31901825|31902385	1	0	0	1	1	0	0	1	1	1	0
chr1:32381496|32385259	1	1	0	0	0	1	1	1	1	1	0
chr13:25067734|25072367	1	1	0	1	1	1	1	1	1	1	0
chr13:27664219|27690733	0	1	1	0	1	1	1	1	1	1	0
chr1:33093109|33100393	0	1	1	0	0	1	1	0	0	0	0
chr1:33099246|33100393	0	0	0	0	1	0	1	0	1	1	0
chr1:33478808|33480195	1	0	0	1	1	0	1	0	1	1	0
chr13:35615070|35633000	1	1	1	0	1	1	0	1	1	1	0
chr13:35644045|36220485	0	0	0	0	0	1	0	1	1	1	0
chr13:41382574|41382732	1	1	1	0	0	1	0	0	1	1	0
chr13:42245082|42267108	1	1	1	0	1	1	1	1	1	1	1
chr13:45589567|45604664	0	0	0	0	0	0	0	0	0	0	0
chr13:50571210|50618904	1	1	0	1	1	1	0	0	1	1	0
chr13:53191605|53203917	0	0	0	0	0	0	0	0	0	0	0
chr13:53227181|53227238	1	0	1	0	1	0	0	1	1	0	0
chr1:35562918|35566700	0	0	0	0	1	0	1	0	0	0	0
chr1:35562918|35570370	1	1	1	1	1	1	1	1	1	0	0
chr1:36372536|36384024	1	1	1	1	1	1	1	1	1	1	0
chr1:36432556|36439112	1	1	1	1	1	1	1	1	1	1	1
chr1:36469942|36492899	1	1	0	1	1	1	1	1	1	1	0
chr1:36475076|36492899	1	1	0	1	1	1	0	1	1	1	1
chr13:70314526|70314688	1	1	1	1	0	1	0	1	1	1	0
chr1:38445137|38447483	1	1	1	1	0	1	1	1	1	1	0
chr13:99127075|99134575	1	1	1	1	1	1	1	1	1	0	0
chr1:40029286|40029413	1	0	1	1	1	0	0	1	1	1	0
chr14:102547075|102548781	1	0	0	0	1	1	0	0	1	1	0
chr14:102547075|102549639	1	0	0	0	0	1	0	1	1	1	0
chr14:102547075|102550030	1	0	0	0	1	1	0	1	1	1	1
chr14:102547075|102550901	1	0	0	0	1	1	0	1	1	1	1
chr14:102547075|102551768	1	0	0	0	1	1	0	0	1	0	1
chr14:105814830|105821514	1	1	1	1	1	1	1	1	1	1	0
chr14:105818715|105821514	1	1	1	1	1	1	1	1	1	1	0
chr14:105905009|105911848	1	1	0	1	1	1	0	1	1	1	0
chr14:105905009|105916521	1	1	0	1	1	1	1	1	1	1	0
chr14:105941131|105946500	0	0	0	0	0	0	0	0	0	0	0
chr14:105945068|105946500	0	0	0	0	1	0	0	0	0	0	0
chr14:105945316|105946500	0	0	0	0	1	0	0	0	0	0	0
chr14:105953536|105955124	0	0	0	0	0	1	0	1	1	1	0
chr14:105954503|105955124	0	0	0	0	0	1	0	1	1	1	0
chr14:105954808|105955124	0	0	0	0	1	1	0	1	1	1	0
chr14:105955000|105955124	0	0	0	0	1	0	0	0	1	1	0
chr14:105957959|105958037	1	0	0	0	1	0	0	0	1	1	0
chr14:105958916|105960270	1	0	1	1	1	0	0	0	1	1	0
chr1:41178070|41189464	1	1	0	1	0	1	1	0	1	1	0
chr1:41189361|41189464	1	1	0	0	1	1	0	0	1	0	0
chr14:21698478|21699231	0	1	1	0	0	1	0	1	1	1	0
chr14:21698478|21702388	1	1	1	0	1	1	0	0	1	1	0
chr14:21698478|21731495	1	1	1	0	1	1	1	0	0	0	0
chr14:21955610|21961416	1	1	1	1	1	1	1	1	1	1	1
chr14:24108388|24113752	1	1	1	1	1	1	1	1	1	1	1
chr14:24612794|24614674	1	1	1	0	1	1	1	0	1	1	0
chr1:42986834|43111988	0	0	0	0	0	0	0	0	0	0	0
chr1:43142255|43142429	1	0	0	0	1	1	0	0	1	1	0
chr1:43161870|43162615	1	1	1	0	1	1	0	0	1	1	0
chr1:43161870|43168020	0	0	0	0	1	0	0	0	1	1	0
chr14:32559708|32563592	1	1	1	0	0	1	1	0	1	1	0
chr14:32559708|32586493	1	1	1	0	1	1	0	0	1	1	1
chr14:35030618|35050806	0	0	0	0	0	1	0	0	1	1	0
chr14:35030618|35099156	0	0	0	0	0	0	0	0	0	0	0
chr14:36017714|36104804	0	1	1	0	0	1	0	0	1	1	0
chr14:36017714|36147308	1	0	1	0	0	1	0	0	1	0	0
chr14:36041766|36104804	1	1	1	0	1	1	0	0	1	1	0
chr14:36064840|36104804	1	1	1	1	0	1	0	0	1	0	0
chr14:36103780|36143915	0	1	1	0	1	1	0	1	1	1	0
chr14:36121011|36194359	1	1	1	0	0	1	0	1	1	1	0
chr14:36133848|36159209	0	1	1	0	0	1	0	0	1	0	0
chr14:36133848|36194359	1	1	1	0	0	1	0	0	1	1	0
chr14:36140595|36147308	0	1	1	0	0	1	0	0	1	1	0
chr14:36140595|36211771	0	1	1	0	1	1	0	0	1	1	0
chr14:36147156|36194359	1	0	0	0	1	1	0	0	0	1	0
chr14:36154135|36211771	1	0	0	0	1	1	0	0	1	1	0
chr1:43826404|43828873	0	0	0	0	1	1	0	1	1	1	0
chr14:39746138|39818181	1	1	0	1	0	1	1	0	1	0	0
chr14:39760223|39796226	1	1	0	0	1	1	0	0	1	0	0
chr14:39815108|39818181	1	1	0	0	1	1	1	0	1	0	0
chr14:50286814|50295980	0	0	0	0	0	0	0	0	0	0	0
chr14:50575350|50576431	1	0	0	0	1	1	0	0	1	1	1
chr14:51107468|51132337	1	1	0	1	0	1	1	1	1	1	1
chr14:52156409|52164950	1	1	0	1	1	1	1	1	1	1	0
chr14:52156409|52182217	1	1	0	1	1	1	1	1	1	1	0
chr1:45241246|45243461	0	0	0	0	0	1	0	0	1	1	0
chr1:45241246|45244412	0	0	0	0	0	1	0	1	1	1	0
chr1:45241706|45244412	0	0	0	0	0	1	0	0	1	1	0
chr1:45243286|45244412	0	0	0	0	1	1	0	0	1	1	0
chr1:45244248|45244412	0	0	0	0	1	1	0	1	1	1	0
chr14:64908772|64915035	1	1	0	1	1	1	0	1	1	1	1
chr14:67431908|67490392	1	1	0	0	1	1	0	1	1	1	0
chr14:67431908|67525503	1	1	0	0	1	1	0	1	1	1	0
chr14:67431908|67579888	1	0	0	0	1	1	0	0	1	1	0
chr1:46774773|46775988	0	1	1	0	0	1	0	0	1	1	0
chr14:69356856|69360464	1	1	1	1	0	1	0	1	1	1	0
chr1:47037089|47059952	1	1	0	0	0	1	0	0	1	0	1
chr14:74035982|74042359	0	0	0	0	0	0	0	0	0	0	0
chr14:75355798|75356052	1	0	1	1	0	0	0	1	1	1	0
chr14:76173361|76187046	1	1	1	1	1	1	1	1	1	1	1
chr14:91110392|91124731	1	1	0	1	1	1	1	1	1	1	1
chr14:92537279|92537397	1	1	0	1	1	1	0	1	1	0	0
chr14:92588298|92630543	0	0	0	0	0	1	0	0	1	1	0
chr14:92600355|92630543	0	0	0	0	1	1	0	0	1	1	0
chr14:93428700|93429194	1	0	1	0	0	0	0	0	1	0	0
chr14:93460225|93460342	1	0	1	1	1	0	0	0	1	1	0
chr14:93483021|93542964	1	1	0	0	1	1	0	1	1	0	0
chr14:93760204|93762503	1	1	1	1	1	1	1	1	1	1	1
chr15:102506273|102506426	0	1	1	0	0	1	0	0	0	0	0
chr15:20636346|20642685	0	1	1	0	1	1	0	0	1	0	0
chr15:20636346|20651299	0	1	1	0	1	1	0	0	1	1	0
chr15:20648624|20666595	0	1	1	0	0	1	0	0	1	1	0
chr15:20662846|20671623	0	0	0	0	0	0	0	0	0	1	0
chr15:20671448|20671623	0	0	0	0	0	0	0	0	1	1	0
chr15:20671448|20688770	0	1	1	0	0	0	0	0	0	0	0
chr15:23316036|23333999	0	1	1	0	0	0	0	0	0	0	0
chr15:25468722|25479764	1	0	0	0	0	0	0	0	0	0	0
chr15:25470676|25479764	1	0	0	0	0	0	0	0	0	0	0
chr15:25476313|25479764	1	0	0	0	0	0	0	0	0	0	0
chr15:25488574|25492863	1	1	0	1	1	0	1	0	0	0	0
chr15:25650608|25654354	1	1	0	1	1	1	1	1	1	1	0
chr15:25650608|25657118	1	1	0	0	1	1	0	0	1	0	0
chr15:28451386|28566610	0	0	0	0	1	1	0	0	0	1	0
chr15:28463635|28508315	1	1	1	0	1	1	0	0	1	1	0
chr15:28478292|28508315	1	1	1	1	1	1	1	0	1	1	0
chr15:28482109|28516014	1	1	1	0	0	1	0	1	1	1	0
chr15:28515841|28516014	1	1	1	1	0	1	0	1	1	1	1
chr15:30430084|30432347	0	0	0	0	0	0	0	0	0	0	0
chr15:31947299|31981684	0	1	1	0	0	0	0	0	0	0	0
chr15:31947299|32162784	1	0	0	0	0	0	0	0	0	0	0
chr15:41535865|41555081	1	0	1	1	0	0	1	1	1	1	1
chr15:41859558|41871536	1	0	0	0	0	1	0	0	1	1	0
chr15:42805153|42825259	1	0	0	0	0	1	0	1	1	1	0
chr15:43857065|43860751	0	0	0	0	0	0	0	0	1	1	0
chr15:43874051|43876730	0	0	0	0	0	0	0	0	1	1	0
chr15:43932522|43941039	1	0	0	0	1	0	0	0	1	0	0
chr15:44046022|44048964	1	1	1	0	1	1	0	1	1	1	0
chr15:44671888|44671986	1	1	1	0	1	1	0	0	1	1	0
chr1:54706578|54708972	1	1	1	1	1	1	1	0	1	1	0
chr1:54717289|54717533	1	1	1	0	1	1	0	0	1	1	0
chr1:54717289|54723822	0	1	1	0	1	1	0	0	1	1	0
chr15:49528048|49611313	1	1	0	0	0	0	1	0	0	0	0
chr15:51012137|51023236	1	1	1	1	0	1	0	1	1	1	0
chr15:51018518|51018574	1	0	1	0	1	0	0	0	1	0	0
chr15:52338027|52339212	1	1	1	0	1	1	0	1	1	1	0
chr15:52353496|52353697	1	1	0	1	1	1	0	0	1	1	0
chr15:59942868|59942972	1	1	0	1	1	1	0	1	1	1	0
chr15:60653140|60674640	1	1	1	0	1	1	0	1	1	0	0
chr15:66679211|66777529	0	0	0	0	1	1	0	1	1	1	0
chr15:66727365|66779630	1	1	0	0	1	1	1	1	1	1	0
chr15:66791653|66792514	0	0	0	0	1	1	0	0	1	1	0
chr15:66794950|66795502	0	0	0	0	1	0	0	0	1	1	0
chr15:66795396|66795502	1	1	1	0	1	1	0	1	1	1	0
chr15:69745159|69747626	0	0	0	0	0	1	0	0	1	1	0
chr15:69745159|69747884	0	0	0	0	1	1	0	0	1	1	0
chr15:69747509|69747884	0	0	0	0	1	0	0	0	1	0	0
chr15:69747767|69747884	0	0	0	0	0	0	0	0	1	1	0
chr15:72491370|72492097	1	0	0	0	0	1	0	0	1	1	1
chr15:72491370|72492996	1	0	0	0	0	1	0	0	1	0	1
chr15:72491370|72499618	1	0	0	0	0	1	0	1	1	1	1
chr15:72491370|72501232	1	0	0	0	0	1	0	1	1	1	0
chr15:72491370|72502185	0	0	0	0	0	1	0	0	1	0	0
chr15:72491370|72511451	1	0	0	0	0	1	0	1	1	1	1
chr15:72492815|72499618	1	1	1	0	1	1	0	1	1	0	0
chr15:74865203|74865545	0	1	1	0	1	1	0	0	1	1	0
chr15:74882161|74882344	1	1	1	0	1	1	0	1	1	1	0
chr15:76168528|76175765	1	1	1	0	0	1	1	0	1	1	0
chr15:79183826|79186572	1	1	1	0	0	1	0	1	1	1	1
chr15:80352272|80415142	0	0	0	0	0	1	0	0	1	0	0
chr15:80390758|80415142	1	1	1	1	1	1	1	0	1	0	1
chr15:82532759|82533744	1	0	1	1	1	0	1	1	1	1	0
chr15:82533611|82545116	0	1	1	0	1	1	0	0	1	1	0
chr15:84758961|84770916	0	0	1	0	0	0	0	1	1	1	0
chr15:86028941|86064806	1	1	1	1	0	1	1	1	1	1	0
chr15:86028941|86182680	1	0	0	0	1	1	0	1	1	1	1
chr15:90773477|90773737	0	0	0	0	1	0	0	1	1	1	0
chr15:99548658|99551024	1	0	0	0	1	1	0	1	1	1	0
chr16:14947324|14947883	0	0	1	0	1	0	0	1	1	1	0
chr16:14951362|14983072	0	1	0	0	0	1	0	0	1	1	0
chr16:15109986|15111279	1	0	1	0	0	0	0	1	1	0	0
chr16:15489611|15503543	0	0	0	0	0	0	0	0	0	0	0
chr16:15494644|15503543	0	0	0	0	1	1	0	0	1	1	0
chr16:16278816|16308306	1	1	1	1	0	1	0	1	1	1	0
chr16:16282688|16302716	0	1	1	1	1	1	0	0	1	1	0
chr16:16295858|16302716	1	1	1	1	0	1	0	1	1	1	0
chr16:16326389|16388663	0	0	0	0	0	0	0	0	0	0	0
chr16:16333708|16388663	0	0	0	0	0	0	0	0	0	0	0
chr16:16344785|16387601	0	1	0	0	0	1	0	1	1	0	0
chr16:16345820|16346379	0	0	1	0	0	0	0	1	1	1	0
chr16:16355359|16388663	0	0	0	0	0	0	0	0	0	0	0
chr16:16416485|16419324	0	0	0	0	0	0	0	0	1	1	0
chr16:16420722|16420866	0	0	0	0	1	0	0	0	1	1	0
chr16:16427504|16427741	0	0	0	0	1	0	0	0	1	1	0
chr16:18518131|18535874	0	0	0	0	1	0	0	0	0	1	0
chr16:18530551|18535874	0	1	1	0	1	1	0	0	1	1	0
chr16:18553494|18554053	0	0	1	0	1	0	0	1	1	1	0
chr16:18591532|18593789	0	1	1	0	1	1	0	0	1	1	0
chr16:18597128|18604038	1	1	1	0	0	1	0	1	1	1	0
chr16:18806786|18810156	1	1	0	0	1	1	0	0	1	1	1
chr16:18870344|18880041	0	0	0	0	0	0	0	0	1	0	0
chr16:18882123|18882210	0	0	0	0	1	0	0	0	1	1	0
chr16:18893487|18896988	1	1	1	0	1	1	0	0	1	1	0
chr16:18895392|18896988	1	1	1	0	1	1	0	0	1	1	0
chr16:18896412|18896988	0	1	1	0	1	1	0	0	1	1	0
chr16:2012062|2012271	0	0	0	0	0	1	0	0	1	1	0
chr16:2012062|2012657	0	0	0	0	0	0	0	0	1	1	0
chr16:2012062|2012698	0	0	0	0	0	0	0	0	0	0	0
chr16:2012062|2014827	0	0	0	0	0	1	0	0	1	0	0
chr16:2012498|2012657	0	1	1	0	1	1	0	0	1	1	0
chr16:2012498|2013257	0	1	0	0	1	1	0	0	1	1	0
chr16:2012498|2014366	0	0	0	0	1	0	0	0	1	1	0
chr16:2012498|2014629	0	1	0	0	1	1	0	0	1	1	0
chr16:2012737|2013257	0	1	0	0	0	1	0	0	1	1	0
chr16:21436300|21471256	0	1	0	0	0	0	0	0	0	0	0
chr16:21464253|21469370	0	1	0	0	0	1	0	0	1	0	0
chr16:21475024|21475314	0	1	1	0	1	1	0	0	1	0	0
chr16:21475024|21476138	0	1	0	0	1	1	0	0	1	1	0
chr16:21475024|21489467	0	1	0	0	1	1	0	0	1	0	0
chr16:21475024|21495856	1	1	0	0	1	1	0	1	1	1	0
chr16:21475024|21531765	1	0	0	0	0	0	0	0	1	0	0
chr16:2147729|2147985	0	1	1	0	1	1	0	0	1	1	0
chr16:21482975|21483072	0	1	0	0	1	1	0	0	0	1	0
chr16:21483994|21498937	0	0	0	0	0	0	0	0	0	0	0
chr16:21484445|21498937	0	1	0	0	0	0	0	0	0	0	0
chr16:21490763|21498937	0	1	0	0	0	0	0	0	0	0	0
chr16:2154499|2164926	0	1	0	0	1	1	0	0	1	1	0
chr16:2154499|2169186	0	0	0	0	1	0	0	0	1	1	0
chr16:2155866|2167054	0	1	0	0	1	1	0	1	1	1	0
chr16:2157884|2165626	1	1	0	0	0	1	0	0	1	1	0
chr16:2166834|2167673	1	0	1	0	1	0	0	0	1	1	0
chr16:2167490|2185899	0	0	0	0	0	1	0	0	1	1	0
chr16:2167792|2169379	0	0	0	0	1	0	0	0	1	1	0
chr16:2223922|2224049	1	0	1	1	1	0	0	1	1	1	0
chr16:22466771|22490452	0	1	0	0	1	1	0	0	1	1	0
chr16:22477518|22496137	0	0	0	0	1	0	0	0	1	1	0
chr16:2312279|2313288	1	1	0	1	1	1	0	1	1	1	0
chr16:2312279|2314332	1	1	0	0	1	1	0	1	1	0	0
chr16:2312279|2314761	1	1	0	1	1	1	0	1	1	1	0
chr16:23654276|23672602	1	1	1	1	1	1	1	1	1	1	1
chr16:23668807|23669946	0	0	0	0	0	0	0	0	1	0	0
chr16:23668807|23677049	0	1	0	0	0	1	0	0	1	0	0
chr16:2607704|2616454	0	1	0	0	1	1	0	0	1	1	0
chr16:2611481|2631704	0	1	0	0	1	1	0	0	1	1	0
chr16:2616357|2633586	0	1	0	0	1	1	0	1	1	1	0
chr16:2616357|2636894	1	1	0	0	0	1	0	0	1	1	1
chr16:2627426|2633586	0	1	1	0	1	1	0	1	1	1	0
chr16:2631296|2653189	1	0	0	0	0	0	0	0	0	0	0
chr16:28132991|28167848	1	1	1	0	1	1	1	0	1	1	1
chr16:28163980|28167848	1	1	1	1	1	1	0	0	1	1	0
chr16:28604573|28604667	0	0	0	0	0	0	0	0	0	0	0
chr16:30064411|30078687	1	0	0	0	1	1	0	1	1	0	0
chr16:31072164|31073601	1	0	0	0	1	1	0	1	1	1	1
chr16:424005|424151	1	1	1	1	1	1	0	1	1	1	0
chr16:5129749|5131057	0	1	1	0	0	1	0	0	1	1	0
chr16:53532303|53534241	1	1	1	0	1	1	0	0	1	1	0
chr16:56509956|56511407	0	0	0	0	0	1	0	0	1	1	0
chr16:56642478|56643409	0	0	0	0	1	1	0	1	1	1	0
chr16:56660378|56661024	0	0	0	0	0	0	0	0	0	1	0
chr16:57778306|57789406	1	0	0	0	0	1	1	1	1	1	0
chr16:57785553|57789150	1	1	1	1	1	1	1	1	1	1	0
chr16:58741035|58750083	1	0	0	0	1	1	0	1	1	1	1
chr16:58741035|58752592	1	0	0	0	0	1	0	0	1	1	1
chr16:58741035|58768246	0	0	0	0	0	0	0	0	0	0	0
chr16:58749918|58750717	1	1	1	0	1	1	1	1	1	1	0
chr16:58753100|58757806	1	1	1	1	1	1	0	0	1	1	0
chr16:67029963|67043659	0	0	0	0	0	0	0	0	0	0	0
chr16:67899005|67902314	1	1	1	1	0	1	1	1	1	1	0
chr16:67913753|67913874	1	0	0	0	1	0	0	0	1	1	0
chr16:68122604|68157024	1	0	0	0	0	0	0	0	0	0	0
chr16:69170599|69177292	1	1	1	1	1	1	1	1	1	1	0
chr16:69171704|69197081	1	1	1	1	1	1	1	1	1	1	0
chr16:69173728|69177292	1	1	1	1	1	1	1	1	1	1	0
chr16:69177081|69177292	1	1	1	1	1	1	0	1	1	1	0
chr16:69189774|69197081	1	1	1	1	1	1	1	1	1	1	0
chr16:69189774|69199429	1	1	1	1	1	1	1	1	1	1	0
chr16:69189774|69201088	1	1	1	1	1	1	1	1	1	1	0
chr16:69199244|69201088	1	1	1	1	1	1	1	1	1	1	0
chr16:69729039|69729591	0	0	0	0	0	0	0	0	1	0	0
chr16:70029972|70030371	0	0	0	0	1	0	0	0	1	1	0
chr16:70044654|70045832	1	1	1	0	1	1	0	1	1	0	0
chr16:70076254|70076906	1	1	1	0	1	1	0	0	1	0	0
chr16:70154364|70154622	1	0	1	1	1	0	0	1	1	1	0
chr16:70162687|70163025	1	0	1	0	1	0	0	1	1	1	0
chr16:70177413|70180131	0	1	1	0	1	1	0	0	0	1	0
chr16:70177413|70182456	0	1	1	0	1	1	0	1	1	0	0
chr16:70178324|70180131	0	1	1	0	1	1	0	1	1	1	0
chr16:70178324|70182456	0	1	1	0	1	1	0	1	1	1	0
chr16:70708209|70713226	0	0	0	0	0	0	0	0	1	0	1
chr16:71484497|71487253	1	0	0	0	0	0	0	0	0	0	1
chr16:71736501|71748704	0	1	1	0	1	1	0	1	1	1	1
chr16:71800342|71803602	0	0	0	0	0	0	0	0	0	0	0
chr16:71954642|71955356	1	1	0	0	1	1	1	1	1	1	0
chr16:72090060|72094955	0	0	0	0	1	1	0	0	1	1	0
chr16:74333474|74340186	0	0	0	0	0	0	0	0	0	0	0
chr16:74368790|74370604	0	0	0	0	1	0	0	1	1	1	0
chr16:74694830|74698643	1	1	0	1	0	0	1	0	0	0	1
chr16:74942806|74943815	1	1	1	0	0	1	1	0	1	1	1
chr16:74942806|74957901	1	1	1	1	1	1	1	1	1	1	0
chr16:74972048|74999720	1	1	1	1	1	1	1	0	1	1	1
chr16:74982417|74999720	1	1	1	0	0	1	1	0	1	0	1
chr16:75579250|75579852	0	0	0	0	1	0	0	0	1	1	0
chr16:75661622|75664406	1	0	0	0	0	1	1	1	1	1	1
chr16:84767041|84779279	1	1	1	0	0	1	0	0	1	1	0
chr16:85711280|85712272	0	0	0	0	1	1	0	1	1	1	0
chr16:87367492|87393972	1	1	0	1	1	1	1	1	1	1	1
chr16:87921625|87936126	1	0	0	0	0	1	0	0	1	1	0
chr16:88003624|88052273	1	0	0	0	0	1	0	0	1	0	0
chr16:88008654|88014733	1	0	1	1	1	0	1	1	1	0	0
chr16:88008654|88071617	1	1	0	0	1	1	1	1	1	0	1
chr16:88037901|88069000	1	1	1	0	1	1	0	1	1	0	0
chr16:88037901|88071617	1	1	0	0	1	1	1	1	1	0	1
chr16:88052034|88071617	1	1	0	0	1	1	0	1	1	0	0
chr16:88061089|88069000	1	1	1	0	0	1	0	1	1	0	0
chr16:88061089|88071617	1	1	0	0	1	1	0	1	1	0	0
chr16:88066715|88069000	1	0	1	1	1	0	0	1	1	0	0
chr16:88066715|88071617	1	0	0	0	1	0	1	1	1	0	0
chr16:89337225|89341599	0	1	0	0	1	1	0	1	1	1	0
chr16:89337225|89497734	0	0	0	0	1	1	1	0	1	1	0
chr16:89337225|89556969	0	0	0	0	0	1	0	1	1	0	0
chr16:89341222|89341599	1	0	1	0	1	0	0	0	1	1	0
chr16:89627635|89627776	1	1	1	0	1	1	0	0	1	1	0
chr16:89627635|89628799	1	1	0	0	1	1	0	1	1	1	0
chr1:70694105|70703235	1	1	1	1	0	1	1	1	1	1	1
chr17:11958206|11984847	1	1	1	0	0	1	0	1	1	1	0
chr17:11958206|11999011	1	1	0	0	0	1	0	0	1	1	0
chr17:11984673|12016677	1	1	0	1	0	1	0	1	1	1	1
chr17:1257505|1265302	1	1	1	0	0	1	0	0	1	1	0
chr17:1264386|1268352	1	1	1	1	1	1	0	1	1	1	1
chr17:131559|183725	1	1	0	1	1	1	1	1	1	1	0
chr17:14248345|14249492	0	0	0	0	1	0	0	0	1	1	0
chr17:16075117|16097953	0	1	0	0	1	1	0	0	1	1	0
chr17:16284367|16286053	0	0	0	0	1	0	0	0	0	0	0
chr17:16284367|16286054	0	0	0	0	0	0	0	0	1	0	0
chr17:16285216|16286053	1	0	0	0	0	0	0	0	0	0	0
chr17:16285216|16286054	1	0	0	0	0	0	0	0	1	0	1
chr17:16285673|16286053	1	0	0	0	0	0	0	0	0	0	0
chr17:1650313|1658559	1	0	0	0	1	1	0	1	1	1	1
chr17:169211|171206	1	1	0	1	1	1	1	1	1	1	0
chr17:169211|177370	1	1	0	1	1	1	1	1	1	1	0
chr17:16979024|16981390	1	1	0	1	1	1	1	1	1	1	1
chr17:16979024|17053547	1	1	0	0	1	1	1	1	1	1	0
chr17:16979024|17077389	1	1	0	1	1	1	0	1	1	1	1
chr17:16979024|17078726	1	1	0	1	1	1	0	1	1	1	0
chr17:16979024|17080726	1	0	0	0	1	1	1	1	1	1	0
chr17:17041230|17057729	1	1	1	1	1	1	1	1	1	1	0
chr17:17075032|17083402	1	1	0	1	1	1	0	0	1	1	0
chr17:18138403|18141528	1	1	1	1	1	1	1	1	1	1	1
chr17:18692666|18694353	1	0	1	0	1	0	0	0	1	0	0
chr17:18692666|18707579	0	1	1	0	0	1	0	1	1	1	0
chr17:20149239|20160920	1	1	0	1	1	1	1	1	1	1	0
chr17:20149239|20163607	1	1	0	1	1	1	1	1	1	1	0
chr17:20149239|20209395	1	1	0	1	1	1	1	1	1	1	0
chr17:20771746|20771998	1	0	0	0	0	0	0	1	0	1	0
chr17:20795543|20795745	0	1	0	0	1	1	0	0	0	1	0
chr17:20910209|20910300	1	0	1	0	1	0	0	0	1	1	0
chr17:2573457|2579900	1	1	1	0	1	1	1	1	1	1	1
chr17:26658152|26669468	0	0	0	0	0	0	0	0	0	0	0
chr17:26666548|26669468	1	1	1	1	1	0	1	0	0	0	0
chr17:26669273|26669468	1	1	1	1	1	1	0	1	1	1	0
chr17:26677464|26678826	1	1	1	1	1	1	1	1	1	1	0
chr17:26685939|26687594	1	1	0	1	1	1	1	1	1	1	0
chr17:26685939|26687870	1	1	0	1	1	1	1	1	1	1	0
chr17:27047725|27051374	0	1	0	0	0	1	0	0	1	1	0
chr17:27974712|28004759	0	0	0	0	0	0	0	0	0	0	0
chr17:27974712|28030080	0	0	0	0	0	0	0	0	0	0	0
chr17:29496909|29527613	1	1	1	1	0	1	0	0	1	1	0
chr17:30267305|30310123	1	1	0	0	1	1	0	0	1	1	0
chr17:30498062|30502381	0	1	1	0	0	1	0	0	1	0	0
chr17:30500850|30502381	0	0	1	0	1	0	0	0	1	0	0
chr17:30500850|30503034	0	1	1	0	0	1	0	0	1	0	0
chr17:30500850|30503232	0	0	1	0	0	0	0	0	1	0	0
chr17:30500850|30510291	0	1	0	0	0	1	1	1	1	0	1
chr17:30500850|30519318	1	1	0	0	0	1	0	0	1	0	1
chr17:30678805|30688534	1	1	0	1	1	1	1	0	1	1	1
chr17:30689933|30690003	1	0	1	0	1	0	0	0	1	1	0
chr17:34105892|34106327	1	0	1	1	1	0	1	0	1	1	0
chr17:34147028|34149837	1	1	0	1	1	1	1	1	1	1	0
chr17:34147336|34149837	1	1	0	1	1	1	1	1	1	1	0
chr17:34854110|34864974	1	1	0	1	1	1	1	0	1	1	0
chr17:34854110|34867294	1	1	0	1	1	1	1	0	1	1	0
chr17:34854919|34864974	1	1	0	1	1	1	1	0	1	1	0
chr17:34858937|34861243	1	1	1	1	1	1	1	1	1	1	0
chr17:34859790|34870391	1	1	1	1	1	1	1	1	1	1	0
chr17:34861136|34863763	1	1	1	1	1	1	1	1	1	1	0
chr17:34864901|34864974	1	0	1	0	1	0	0	0	1	1	0
chr17:34864901|34867294	1	1	1	1	1	1	1	1	1	1	0
chr17:34867204|34869568	1	1	1	1	1	1	1	1	1	1	0
chr17:34869272|34871833	1	1	1	1	1	1	1	0	1	1	0
chr17:34869272|34884033	1	1	1	1	1	1	1	0	1	0	0
chr17:34883382|34891039	0	0	0	0	1	1	0	1	1	1	0
chr17:34901468|34934616	1	1	0	1	1	1	1	0	1	1	0
chr17:34910661|34913176	1	1	1	1	1	1	1	1	1	1	0
chr17:34910661|34923615	1	1	1	1	1	1	0	1	1	1	0
chr17:34916613|34934616	1	1	0	0	1	1	0	0	1	0	0
chr17:34951401|34955479	1	1	1	1	1	1	1	1	1	1	0
chr17:34958025|34964238	0	0	0	0	1	1	0	1	1	1	0
chr17:36351936|36353765	1	1	0	0	1	0	0	0	0	0	0
chr17:36353601|36361804	0	1	0	0	1	1	0	1	1	1	0
chr17:36357158|36358168	0	0	0	0	1	0	0	0	0	0	0
chr17:36364603|36365176	0	0	0	0	0	0	0	0	0	0	0
chr17:36364603|36367522	0	0	0	0	0	0	0	0	0	0	0
chr17:36364603|36375177	0	0	0	0	0	0	0	0	0	0	0
chr17:36367407|36375177	0	1	1	0	0	0	0	0	0	0	0
chr17:36398218|36398302	0	0	1	0	1	0	0	0	1	1	0
chr17:36476502|36476651	1	1	1	1	1	1	0	1	1	1	0
chr17:36517594|36522300	1	1	1	1	1	1	1	1	1	1	0
chr17:36517594|36523933	1	1	1	1	1	1	1	1	1	1	0
chr17:36517594|36533668	1	1	1	1	1	1	1	0	1	1	0
chr17:36520635|36533668	1	1	1	1	1	1	1	1	1	1	0
chr17:36614346|36619623	1	1	1	1	1	1	1	1	1	1	0
chr17:36619087|36619623	1	0	1	1	1	0	1	1	1	1	0
chr17:36622408|36628247	1	1	1	1	0	1	0	1	1	1	0
chr17:36638263|36646416	1	1	1	1	1	1	1	1	1	1	0
chr17:36654027|36656870	1	1	1	0	0	1	1	0	0	0	0
chr17:36909403|36920478	1	0	0	0	1	0	0	0	1	0	1
chr17:36918664|36918758	1	1	1	0	1	1	0	0	1	1	0
chr17:37358570|37360980	1	0	0	0	1	1	0	0	1	1	0
chr17:37359242|37360980	1	0	0	0	1	1	0	0	1	1	0
chr17:39679869|39681251	1	0	0	0	1	1	0	1	1	1	0
chr17:39679869|39925459	0	0	0	0	0	0	0	0	1	0	0
chr17:39679869|39928114	0	0	0	0	0	0	0	0	1	0	0
chr17:39680395|39928114	1	0	0	0	0	0	0	0	1	0	0
chr17:39775692|39776810	1	0	0	0	0	1	0	0	0	1	0
chr17:39919235|39921319	1	1	1	1	1	1	0	1	1	1	0
chr17:39920965|39923832	1	1	1	1	1	1	1	1	1	1	0
chr17:39958205|39967286	1	1	0	1	0	1	1	1	1	1	0
chr17:39964111|39964256	1	1	1	1	1	1	0	1	1	1	0
chr17:39985042|39987142	1	0	1	1	1	0	1	0	1	1	0
chr17:39985042|39988729	1	1	1	1	1	1	1	1	1	1	0
chr17:40030064|40040527	1	1	1	1	1	1	1	1	1	1	0
chr17:40043852|40054092	1	1	1	1	1	1	0	1	1	1	0
chr17:40048532|40055038	1	1	1	1	1	1	1	1	1	1	0
chr17:40054884|40061043	1	1	1	1	1	1	1	1	1	1	0
chr17:40054884|40063825	1	1	1	1	0	1	1	1	1	1	0
chr17:40172087|40174490	1	0	0	0	1	1	0	1	1	0	0
chr17:40174417|40174658	1	0	1	1	1	0	0	1	1	1	0
chr17:40270315|40271454	1	1	1	1	1	1	1	1	1	1	0
chr17:40280279|40289896	1	1	0	0	1	1	1	0	1	0	1
chr17:40375400|40379703	1	1	1	1	1	1	1	0	1	1	1
chr17:43316322|43316432	1	1	0	1	1	1	0	1	1	1	0
chr17:45008465|45008573	1	1	0	1	1	1	0	1	1	0	0
chr17:45214518|45221348	1	1	1	0	1	1	0	1	1	1	0
chr17:4539054|4540553	1	1	1	0	1	1	0	1	1	1	1
chr17:45623275|45623359	0	0	1	0	1	0	0	0	1	1	0
chr17:45623275|45663764	0	1	0	0	1	1	0	1	1	1	0
chr17:45660108|45668247	0	1	1	0	1	1	0	1	1	1	0
chr17:45668083|45668247	0	1	1	0	1	1	0	0	1	1	0
chr17:4636828|4637774	0	0	0	0	1	0	0	0	1	0	0
chr17:46970771|46973232	0	0	0	0	1	1	0	1	1	1	0
chr17:47481420|47490653	0	0	0	0	0	0	0	0	1	0	0
chr17:47486693|47486835	1	1	0	1	1	1	0	1	1	1	0
chr17:4848947|4849292	0	0	0	0	0	0	0	0	0	0	0
chr17:49233012|49245704	1	1	0	1	1	1	1	1	1	0	1
chr17:60598134|60600538	0	1	1	0	1	1	0	1	1	0	0
chr17:60598134|60601692	0	1	1	0	1	1	0	1	1	1	0
chr17:60598134|60674035	0	1	0	0	0	1	0	0	1	0	0
chr17:60601597|60613698	0	0	1	0	0	0	0	1	1	1	0
chr17:60601597|60642498	1	1	0	0	1	1	0	1	1	1	0
chr17:60613531|60642498	1	1	0	0	1	1	0	1	1	1	0
chr17:60629663|60642498	0	1	1	0	1	1	0	0	1	1	0
chr17:60663496|60685509	0	0	1	0	1	0	0	1	1	1	0
chr17:61907631|61908295	1	1	1	1	1	1	1	1	1	1	1
chr17:62476406|62479116	1	1	1	1	1	1	1	1	1	1	0
chr17:62574610|62582288	1	1	1	1	1	1	1	1	1	1	0
chr17:62579579|62582288	1	1	1	1	1	1	0	1	1	1	0
chr17:62817885|62818511	1	1	1	0	1	1	0	1	1	1	0
chr17:62817885|62820990	1	1	1	1	1	0	0	0	0	0	0
chr17:62882204|62883004	0	0	0	0	0	0	0	0	0	1	0
chr17:62882204|62885870	0	0	0	0	0	0	0	0	0	1	0
chr17:65528918|65549733	0	0	0	0	0	0	0	0	1	0	0
chr17:65887960|65890281	1	1	1	1	0	1	0	1	1	1	0
chr17:65889486|65890281	0	1	1	0	1	1	0	1	1	1	0
chr17:65920663|65924717	1	1	1	0	0	1	1	0	1	1	0
chr17:65924471|65925603	1	1	1	0	1	1	0	0	1	1	1
chr17:65941525|65944422	1	1	1	1	1	1	1	1	1	1	0
chr17:65941525|65972074	1	1	0	1	1	1	1	0	1	1	0
chr17:66266980|66268908	1	0	0	1	1	0	1	1	1	1	0
chr17:7143738|7144998	0	0	0	0	1	1	0	0	1	1	0
chr17:7146906|7150181	0	0	0	0	1	1	0	1	1	1	0
chr17:7147870|7147954	0	0	0	0	1	0	0	0	1	1	0
chr17:7212934|7214970	0	1	0	0	1	1	0	0	0	1	0
chr17:73035304|73043074	0	0	0	0	0	1	0	0	1	1	0
chr17:74039910|74041467	0	0	0	0	1	0	0	0	1	1	0
chr17:74555027|74561430	1	0	0	0	1	1	0	0	1	1	1
chr17:7478437|7481024	1	1	0	0	1	1	0	1	1	1	1
chr17:7479842|7481234	1	1	0	0	1	1	0	1	1	1	0
chr17:7480374|7481234	1	1	0	0	1	1	0	1	1	1	0
chr17:7480374|7481562	0	1	0	0	1	1	0	0	1	1	0
chr17:7480662|7480805	1	1	0	0	1	1	0	1	1	1	0
chr17:7480662|7481024	1	1	0	1	1	1	0	0	1	1	0
chr17:7480662|7481234	1	1	0	1	1	1	0	0	1	1	0
chr17:7480662|7481562	0	1	0	0	1	1	0	0	1	1	0
chr17:7480887|7481024	0	1	0	0	1	1	0	1	1	0	0
chr17:7481145|7481234	1	0	0	0	1	0	0	0	1	1	0
chr17:76166898|76167135	1	0	1	1	1	0	0	1	1	1	0
chr17:79476997|79479168	1	0	0	0	1	1	0	0	1	0	0
chr17:79477505|79478652	1	1	0	0	1	1	1	0	1	0	0
chr17:79477953|79478134	1	1	0	0	1	1	0	1	1	0	0
chr17:79477953|79479892	0	0	0	0	1	1	0	1	1	1	0
chr17:79523913|79531005	1	0	0	0	0	0	0	0	0	0	0
chr17:80847544|80861354	1	1	1	0	1	1	1	0	0	0	0
chr1:78187516|78211284	0	1	0	0	0	1	0	0	1	1	0
chr1:78211106|78211284	0	1	0	0	0	1	0	0	1	1	0
chr17_ctg5_hap1:213113|230287	0	0	0	0	0	0	0	0	0	0	0
chr17_ctg5_hap1:276407|278166	0	1	0	0	1	1	0	0	0	0	0
chr17_ctg5_hap1:442446|454208	0	0	0	0	0	0	0	0	0	0	0
chr17_ctg5_hap1:447419|458604	0	0	0	0	0	0	0	0	0	0	0
chr17_ctg5_hap1:616745|618122	0	0	0	0	1	0	0	0	0	1	0
chr17_ctg5_hap1:616745|705913	1	1	1	0	1	1	0	0	0	1	0
chr17_ctg5_hap1:693694|705913	1	0	1	0	1	0	0	1	0	1	0
chr17_ctg5_hap1:693694|724155	0	1	1	0	1	1	0	1	0	1	0
chr17_ctg5_hap1:723025|724155	1	1	1	0	1	1	0	1	0	1	0
chr17_ctg5_hap1:723960|740072	0	1	1	0	1	1	0	0	0	1	0
chr18:10803873|10890690	1	0	0	0	0	0	0	0	0	0	0
chr18:12825809|12831040	1	0	1	0	1	0	0	0	1	1	0
chr18:18533539|18535206	0	1	1	0	1	1	0	1	1	1	0
chr18:29691717|29693823	1	1	0	1	1	1	1	1	1	1	1
chr18:29691717|29704808	1	1	0	0	0	1	1	0	1	1	0
chr1:8418256|8674745	1	0	0	0	0	1	1	1	1	0	1
chr18:43664110|43675097	1	1	1	0	0	1	1	1	1	1	0
chr18:43698147|43703330	1	1	0	0	1	1	1	0	1	1	0
chr18:47016824|47017815	0	0	0	0	1	0	0	0	1	0	0
chr18:47363887|47463767	1	1	0	1	1	1	1	1	1	1	1
chr1:84964006|84967653	0	0	0	0	1	1	0	0	1	1	0
chr1:84964006|84971984	0	0	0	0	1	1	0	0	1	1	0
chr1:8525985|8674745	1	0	0	0	0	1	1	1	1	1	1
chr1:8555123|8674745	1	0	0	0	0	1	1	1	1	1	1
chr1:8555123|8684439	1	0	0	0	0	1	1	1	1	1	1
chr18:56601665|56606853	0	1	1	1	0	1	0	1	1	1	1
chr18:56601665|56621031	1	1	1	0	1	1	0	0	1	1	0
chr18:56606677|56606853	1	1	1	1	1	1	0	1	1	1	0
chr18:56620750|56646387	1	1	1	0	0	0	0	0	0	0	0
chr18:56646287|56646387	1	1	1	0	1	0	0	0	0	0	0
chr1:8568686|8674745	1	0	0	0	1	1	1	1	1	1	0
chr1:8601273|8674745	1	1	1	1	1	1	1	1	1	1	0
chr1:8616534|8674745	1	1	1	1	0	1	1	1	1	1	0
chr1:8616534|8684439	1	1	1	1	0	1	1	1	1	1	0
chr1:8674620|8684439	1	1	1	1	0	1	1	1	1	1	0
chr1:8674620|8716500	1	1	1	1	1	1	0	1	1	1	0
chr1:8684369|8716500	1	1	1	0	1	1	0	1	1	1	1
chr18:756557|756835	1	1	1	1	1	1	0	1	1	1	0
chr1:891303|891393	1	1	1	0	1	1	0	0	1	1	0
chr1:8921059|8921488	0	0	0	0	1	1	0	1	1	0	0
chr1:8921059|8925541	0	0	0	0	1	1	0	1	1	1	0
chr1:8921059|8930569	0	0	0	0	0	1	0	1	1	1	0
chr1:8921059|8932045	0	0	0	0	1	1	0	1	1	1	0
chr1:8921059|8934976	0	0	0	0	1	1	0	1	1	1	0
chr1:8922946|8925541	1	1	1	0	0	1	0	1	1	1	0
chr1:8923294|8928116	1	1	1	1	1	1	1	1	1	1	1
chr1:8925344|8934976	1	1	1	1	0	1	1	1	1	1	0
chr1:8928047|8932045	1	0	1	1	1	0	0	1	1	1	0
chr1:8931950|8934976	1	1	1	1	0	1	1	0	1	1	0
chr1:8934883|8939151	0	0	0	0	1	1	0	1	1	1	0
chr18:9516843|9524753	1	1	0	1	1	1	0	1	1	1	1
chr18:9931807|9937063	0	1	1	0	1	1	0	1	1	1	0
chr19:10262074|10286294	1	1	1	1	1	1	1	1	1	1	1
chr19:1031070|1036561	1	1	1	0	1	1	0	1	1	1	0
chr19:1031070|1039064	0	0	0	0	1	0	0	0	1	1	0
chr19:1032391|1032695	1	1	0	1	1	1	1	0	1	1	0
chr19:1036415|1039064	0	0	0	0	1	0	0	0	1	1	0
chr19:10505904|10506019	1	1	1	1	1	1	0	1	1	1	0
chr19:1086578|1089961	0	0	0	0	1	1	0	0	1	1	0
chr19:11309971|11313159	1	0	0	0	0	0	0	0	0	0	0
chr19:12037389|12058122	0	0	0	0	0	0	0	0	0	0	0
chr19:12037389|12058389	0	0	0	0	0	0	0	0	0	0	0
chr19:12037389|12061578	0	0	0	0	0	0	0	0	0	0	0
chr19:13183861|13186485	1	1	1	1	1	1	0	1	1	1	1
chr19:14034146|14034624	1	1	1	1	1	1	1	1	1	1	1
chr19:14034146|14037403	0	1	1	1	1	1	1	1	1	1	1
chr19:1438363|1440492	0	0	0	0	1	0	0	0	0	0	0
chr19:1438806|1440492	0	0	0	0	1	0	0	0	1	1	0
chr19:14513409|14515374	1	1	0	1	1	1	0	1	1	1	1
chr19:14674794|14675670	1	1	1	1	1	1	0	1	1	1	0
chr19:14676014|14676102	0	0	1	0	1	0	0	0	1	1	0
chr19:14676014|14676792	0	0	0	0	1	1	0	1	1	1	0
chr19:16187135|16192856	0	0	0	0	1	1	0	1	1	1	0
chr19:16192723|16192856	1	1	1	0	1	1	0	0	1	1	0
chr19:1621837|1632404	1	1	1	1	0	1	1	1	1	1	1
chr19:17311102|17313692	1	1	1	1	1	1	1	0	1	0	1
chr19:17311448|17313692	1	1	1	1	1	1	1	0	1	1	1
chr19:17312735|17313692	1	1	1	1	1	1	1	0	1	0	0
chr19:17970731|17974124	0	0	0	0	0	0	0	0	0	0	0
chr19:17972102|17973836	0	1	0	0	1	1	0	0	1	1	0
chr19:17972102|17974124	0	0	0	0	1	0	0	0	0	0	0
chr19:17972903|17974124	1	0	0	0	1	0	0	0	0	0	0
chr19:17973727|17974124	0	0	0	0	1	0	0	0	0	0	0
chr19:17973980|17974124	0	0	0	0	1	0	0	0	0	0	0
chr19:18650361|18650530	1	1	1	1	1	1	0	1	1	1	1
chr19:18684103|18684213	1	1	0	0	1	1	0	0	1	1	0
chr19:18684103|18684558	1	1	0	0	1	1	1	0	1	1	0
chr19:20026089|20027464	0	0	0	0	1	0	0	0	0	0	0
chr19:21324840|21326446	1	0	0	0	1	0	0	0	1	1	0
chr19:22000690|22002023	1	0	1	1	1	0	0	0	1	0	0
chr19:22255611|22256366	1	0	1	0	1	0	1	0	1	0	0
chr1:93298946|93307481	1	0	0	0	1	1	0	0	1	1	0
chr1:93301747|93303190	1	0	0	0	0	0	0	0	1	1	0
chr1:93301747|93307481	1	0	0	0	0	1	0	0	1	1	1
chr1:93303013|93307481	1	0	0	0	0	1	0	0	1	1	1
chr1:93306108|93306196	0	0	0	0	0	0	0	0	1	1	0
chr1:93306108|93307481	1	0	0	0	1	0	0	0	1	1	0
chr1:93307323|93307481	1	0	0	0	1	1	0	0	1	1	0
chr19:33493153|33493906	1	1	1	0	0	1	0	0	1	1	1
chr19:33502585|33503630	1	1	1	0	1	1	0	1	1	1	1
chr19:33984196|34003682	1	1	1	1	0	1	1	1	1	1	0
chr19:34001934|34003682	1	1	1	0	1	1	1	1	1	1	1
chr19:34685383|34687668	1	1	1	1	1	1	1	1	1	1	0
chr19:34685383|34699956	1	1	1	1	0	1	1	1	1	1	0
chr19:34685383|34706566	1	1	1	1	1	1	1	1	1	1	0
chr19:34699834|34712643	1	1	1	1	1	1	1	1	1	1	0
chr19:34706029|34706566	1	0	1	1	1	0	1	0	1	1	0
chr19:34921481|34924317	1	0	1	1	1	0	1	0	1	1	0
chr19:34921481|34957919	1	0	0	0	1	0	0	0	1	1	0
chr19:34922766|34960798	0	0	0	0	1	1	0	1	1	1	0
chr19:34924253|34960798	0	0	0	0	1	1	0	1	1	1	0
chr19:34945165|34957919	1	1	1	0	1	1	0	0	1	1	0
chr19:34949674|34957919	1	1	1	0	0	1	0	0	1	1	1
chr19:34954931|34957919	0	0	0	1	0	0	0	0	1	1	0
chr19:3648623|3648706	1	0	0	0	1	0	0	0	1	1	0
chr19:36583591|36594883	1	1	1	1	1	1	1	1	1	1	1
chr19:3660964|3661081	1	0	1	1	1	0	0	1	1	1	0
chr19:3661869|3661999	1	0	1	1	1	0	0	1	1	1	0
chr19:37697942|37698156	1	0	0	0	1	0	0	1	1	1	0
chr19:39123241|39123318	1	0	1	0	1	0	0	0	1	1	0
chr19:39306497|39322497	0	0	0	0	0	1	0	1	1	1	0
chr19:39329037|39329238	1	1	0	1	1	1	0	1	1	1	0
chr19:39923847|39924209	1	0	0	0	1	0	0	0	1	1	0
chr19:40386446|40386783	0	0	0	0	0	0	0	0	0	0	0
chr19:41938373|41939339	0	0	0	0	0	0	0	0	0	0	0
chr19:41938373|41939578	0	0	0	0	0	0	0	0	0	0	0
chr19:41938373|41942377	0	0	0	0	0	0	0	0	0	0	0
chr19:41938373|41945481	0	0	0	0	0	0	0	0	0	0	0
chr19:42363988|42375484	1	0	0	0	0	1	0	0	1	1	0
chr19:42365181|42375484	1	0	0	0	1	1	0	0	1	1	0
chr19:42373101|42375484	1	0	0	0	1	1	0	1	1	1	0
chr19:42373769|42375484	0	0	0	0	1	0	0	0	1	0	0
chr19:42375419|42375484	1	0	0	0	1	0	0	0	1	1	0
chr19:42462438|42462535	1	1	1	0	1	1	0	0	1	1	0
chr19:42509875|42510962	1	1	1	1	1	1	1	1	1	1	0
chr19:4324040|4324664	0	0	0	0	0	1	0	0	1	0	1
chr19:44337657|44341331	0	1	0	0	0	1	0	0	1	0	0
chr19:45897911|45899694	0	0	0	0	0	0	0	0	0	0	0
chr19:46190712|46190985	1	0	0	0	1	1	0	0	1	1	0
chr19:46334642|46355793	1	1	1	1	1	1	1	1	1	1	1
chr19:47341423|47342056	0	0	0	0	0	0	0	0	1	1	0
chr19:48835146|48837066	0	0	0	0	0	0	0	0	0	0	0
chr19:48835146|48846708	0	0	0	0	0	0	0	0	0	0	0
chr19:4941540|4941943	1	1	1	1	1	1	0	1	1	1	0
chr19:4944355|4944462	1	1	1	1	1	1	0	1	1	1	0
chr19:49469027|49470135	1	0	0	0	0	0	0	0	0	0	0
chr19:49469538|49470136	0	0	0	0	0	1	0	1	1	1	0
chr19:49469840|49470136	0	0	0	0	1	1	0	0	1	1	0
chr19:49497156|49519182	1	0	0	0	1	1	0	0	1	0	0
chr19:4950623|4951008	1	1	1	0	1	1	0	0	1	1	0
chr19:49519074|49519182	1	0	0	0	1	1	0	1	1	1	0
chr19:49952349|49952911	0	0	0	0	1	0	0	0	0	0	0
chr19:49990865|49993833	1	0	0	0	1	0	0	0	1	0	0
chr19:49993107|49995564	0	0	0	0	0	1	0	0	1	1	0
chr19:49993489|49995564	0	0	0	0	1	1	0	0	1	0	0
chr19:49993732|49994121	1	1	0	0	1	1	0	0	1	1	0
chr19:49993732|49994356	0	0	0	0	1	0	0	0	1	0	0
chr19:49993732|49994804	1	1	0	0	1	1	0	0	1	0	0
chr19:49994036|49994356	1	1	0	0	1	1	1	0	1	1	0
chr19:49994297|49995564	0	0	0	0	1	1	0	0	1	1	0
chr19:49994682|49995564	0	0	0	0	1	1	0	0	1	0	0
chr19:49999634|50002944	0	0	0	0	0	0	0	0	0	0	0
chr19:50000451|50002944	0	0	0	0	0	0	0	0	0	0	0
chr19:50000777|50002944	0	0	0	0	1	0	0	0	0	0	0
chr19:50001174|50002944	0	0	0	0	1	0	0	0	0	0	0
chr19:50002769|50002944	0	0	0	0	1	0	0	0	0	0	0
chr19:50063191|50063949	1	1	1	1	1	1	1	1	1	1	1
chr19:50183397|50189983	1	0	0	0	1	1	0	1	1	1	1
chr19:50185167|50185516	1	1	0	1	0	1	1	1	1	1	0
chr19:51305474|51305871	1	0	0	0	0	0	0	0	1	0	0
chr19:51728474|51743274	0	0	0	0	1	1	0	0	1	1	0
chr19:5218798|5220165	0	0	0	0	0	0	0	0	1	0	0
chr19:5218798|5244493	0	0	0	0	0	0	0	0	1	0	1
chr19:52704346|52724386	0	0	0	0	0	0	0	0	0	0	0
chr19:53308398|53311386	0	0	0	0	0	0	0	0	0	0	0
chr19:54646665|54648068	1	1	1	1	1	1	1	1	1	1	0
chr19:54677106|54682658	0	0	0	0	0	1	0	1	1	1	0
chr19:54704726|54711515	1	0	0	0	1	1	0	0	1	1	0
chr19:54705028|54711515	1	0	0	0	0	1	0	1	1	1	0
chr19:54705355|54711515	1	0	0	0	1	1	0	0	1	1	0
chr19:54710421|54711515	1	0	0	0	1	0	0	0	0	0	0
chr19:54711266|54711515	0	0	0	0	1	0	0	1	1	1	0
chr19:54941060|54941783	1	1	1	1	1	1	1	1	1	1	0
chr19:55558755|55558856	1	1	0	1	1	1	0	0	0	1	0
chr19:55715150|55718567	1	1	1	0	1	1	1	0	1	0	1
chr19:55915656|55915846	0	1	1	0	1	1	0	1	1	1	0
chr19:55915656|55919325	0	0	0	0	1	1	0	1	1	1	0
chr19:5690346|5691678	0	0	0	0	0	1	0	0	1	1	0
chr19:5691330|5691678	1	0	0	0	1	1	1	0	1	1	0
chr19:5691543|5691678	1	0	0	0	1	0	0	0	1	1	0
chr19:57987028|57987154	1	0	0	0	1	0	0	0	1	1	0
chr19:58372744|58372841	1	1	0	0	0	0	0	0	0	0	0
chr19:58436991|58439415	1	1	1	1	1	1	0	1	1	1	0
chr19:58898636|58905962	1	0	0	0	0	1	0	1	1	1	0
chr19:58899504|58905962	1	1	1	0	1	1	0	0	1	1	0
chr19:58904343|58905962	1	1	1	0	0	1	0	1	1	1	0
chr19:58904726|58906171	0	0	0	0	1	1	0	0	1	1	1
chr19:58905864|58906171	1	0	0	0	1	1	0	1	1	1	0
chr19:58906049|58906171	1	0	0	0	1	0	0	1	1	1	0
chr19:59059853|59059959	1	1	1	1	1	1	0	1	1	1	0
chr19:59067079|59068157	1	0	0	0	1	1	0	0	1	1	0
chr19:617223|617480	0	0	0	0	0	1	0	0	1	1	0
chr19:6710998|6718423	1	1	1	1	1	1	1	1	1	1	1
chr19:8386384|8387280	1	0	0	0	1	1	0	0	0	1	0
chr19:8386540|8387280	0	0	0	0	0	1	0	1	1	1	0
chr19:8386837|8387280	1	0	0	0	0	1	0	0	1	1	0
chr19:8387156|8387280	0	0	0	0	0	0	0	0	1	1	0
chr19:8651006|8657754	1	1	1	1	1	1	1	1	1	1	0
chr19:8976260|8979252	1	1	1	1	1	1	1	1	1	1	1
chr19:8987210|8993545	1	1	1	1	1	1	1	1	1	1	0
chr19:8987210|8997185	1	1	1	1	0	1	1	1	1	1	1
chr19:8987210|9012898	1	1	1	1	0	1	1	1	1	1	0
chr19:8987210|9015385	1	0	1	0	0	0	1	1	1	1	0
chr19:8987210|9020157	1	1	1	1	1	1	1	1	1	1	1
chr19:8994142|9014704	0	0	1	0	0	0	0	0	0	1	0
chr19:8997118|9027281	1	1	1	1	0	1	1	1	1	1	0
chr19:9000147|9002673	1	0	0	1	0	0	0	0	1	1	0
chr19:9000147|9024998	1	0	1	0	0	0	0	0	1	1	0
chr19:9001831|9006766	1	1	1	1	0	1	1	1	1	1	0
chr19:9001831|9012898	1	1	1	1	0	1	1	0	1	1	0
chr19:9001831|9026315	1	1	1	1	0	1	1	1	1	1	0
chr19:9002153|9003690	1	1	1	0	1	1	0	1	1	1	0
chr19:9003293|9027281	1	1	1	0	0	1	1	0	1	0	0
chr19:9005194|9012535	1	1	1	0	1	1	1	0	0	0	0
chr19:9010648|9026315	1	0	1	0	0	0	0	0	1	1	0
chr19:9011322|9038136	1	1	1	0	0	1	1	0	1	1	1
chr19:9019275|9038415	1	1	1	0	0	1	1	0	1	1	1
chr19:9024134|9025658	1	1	1	0	0	1	0	0	0	0	0
chr19:9024134|9028396	1	1	1	1	1	1	1	1	1	1	0
chr19:9024134|9038415	1	0	1	0	0	0	1	0	1	0	0
chr19:9024134|9080555	1	1	1	1	1	1	1	1	1	1	1
chr1:99150441|99164461	1	1	1	1	1	1	1	1	1	1	0
chr19:9862669|9869440	1	0	0	0	0	0	0	0	0	0	0
chr19:9939268|9939550	1	0	1	0	1	0	0	1	1	1	0
chr19:9939268|9940797	0	0	0	0	1	0	0	0	1	1	0
chr20:1352720|1356247	0	0	0	0	0	0	0	0	1	1	0
chr20:17922244|17937681	1	0	0	0	1	0	0	0	1	0	1
chr20:17927812|17937681	0	0	0	0	0	0	0	0	0	0	0
chr20:17928130|17937681	1	1	0	1	0	1	1	1	1	1	1
chr20:17930776|17934761	1	1	1	0	1	1	0	1	1	1	0
chr20:17932144|17933354	1	1	1	1	1	1	1	0	1	1	0
chr20:17932144|17937681	1	1	0	1	1	1	1	0	1	1	0
chr20:17933231|17934761	1	0	1	1	1	0	1	1	1	1	1
chr20:17933231|17936119	1	0	1	1	1	0	0	1	1	1	0
chr20:17933231|17937681	1	1	0	0	1	1	1	1	1	0	0
chr20:17934640|17936119	1	0	1	0	1	0	0	0	1	1	0
chr20:17936009|17937681	1	1	0	0	1	1	0	1	1	1	0
chr20:23614294|23614636	1	0	0	0	0	1	0	1	1	1	0
chr20:23614294|23616004	1	0	0	0	0	1	0	1	1	1	0
chr20:23614294|23618574	0	0	0	0	0	0	0	0	0	0	0
chr20:23615891|23616004	1	1	1	1	1	1	0	1	1	1	1
chr20:25400320|25400441	1	0	0	0	0	0	0	0	0	0	0
chr20:32879225|32879337	1	1	1	1	1	1	0	1	1	1	1
chr20:32881887|32881962	1	0	1	0	1	0	0	0	1	1	0
chr20:33148346|33245048	1	0	0	0	1	1	0	1	1	1	0
chr20:33173241|33203943	1	1	1	1	1	1	1	1	1	1	1
chr20:33176257|33203943	0	0	1	1	0	0	0	1	1	1	0
chr20:33997148|33999945	0	0	0	0	0	0	0	0	0	0	0
chr20:34295042|34301018	1	1	1	1	1	1	0	1	1	1	0
chr20:34300941|34313077	1	1	0	0	1	1	1	1	1	0	0
chr20:34302107|34313077	1	1	0	0	1	1	1	0	1	0	1
chr20:34304662|34313077	1	1	1	0	1	1	1	1	1	1	0
chr20:34312492|34326939	1	1	1	0	1	1	0	1	1	1	1
chr20:34528786|34538288	1	0	0	0	1	1	1	1	1	1	1
chr20:42089155|42092244	0	0	0	0	1	1	0	0	1	1	0
chr20:45021732|45023171	1	1	1	0	1	1	1	0	1	0	0
chr20:472898|489304	1	1	1	0	1	1	0	1	1	1	0
chr20:47704546|47713486	0	0	0	0	1	0	0	0	0	0	0
chr20:47732319|47741124	1	1	1	0	1	1	1	0	1	1	1
chr20:489095|489304	1	1	1	0	1	1	0	1	1	1	0
chr20:5086834|5090091	1	0	1	0	1	0	0	1	1	1	0
chr20:54956489|54959380	1	1	1	0	0	1	1	0	1	1	1
chr20:57470667|57485136	1	1	1	1	0	1	0	0	1	0	1
chr20:57603733|57610181	0	0	0	0	0	1	0	0	1	1	0
chr20:60881704|60883234	1	1	0	1	1	1	1	1	1	0	1
chr20:60962667|60963576	1	0	0	0	1	0	0	0	1	1	0
chr20:60963365|60963576	1	0	0	0	1	0	0	0	1	0	0
chr20:8095100|8678430	0	0	0	0	0	0	0	0	0	0	0
chr2:101622421|101622533	1	0	1	0	1	0	0	0	1	1	0
chr2:10264844|10267347	1	1	1	0	0	1	0	0	1	1	1
chr2:109288781|109289485	0	1	1	0	1	1	0	1	1	0	0
chr2:110303627|110350696	1	1	0	0	1	1	0	0	1	1	0
chr2:110310664|110350696	1	0	0	0	1	1	1	0	1	1	0
chr2:110321943|110350696	1	1	1	0	0	1	0	0	1	1	0
chr2:110332158|110350696	1	1	1	0	1	1	1	0	1	1	1
chr2:110342703|110350696	0	1	1	0	0	1	1	0	1	0	0
chr21:11011438|11029717	1	1	0	0	0	0	0	0	0	0	0
chr21:11047481|11049621	1	1	1	1	1	1	0	1	1	0	0
chr2:112539946|112622528	1	1	1	0	1	1	0	1	1	1	0
chr2:112551655|112573218	0	1	1	0	1	1	0	0	1	1	0
chr2:112560005|112620175	0	1	1	0	1	1	0	0	1	1	0
chr2:112561025|112620175	0	1	1	0	0	1	0	0	1	1	0
chr2:112566524|112605442	1	1	1	0	0	1	0	0	1	1	0
chr2:112572947|112620175	0	1	1	0	0	1	0	1	1	1	0
chr2:112596015|112622528	1	1	1	0	0	1	0	1	1	1	0
chr2:112614373|112620175	1	1	1	0	0	1	0	0	1	1	0
chr2:112619966|112630985	0	1	0	0	1	1	0	0	1	1	0
chr2:112621252|112621472	0	1	0	0	0	1	0	0	1	1	0
chr2:11321778|11367524	0	0	0	0	1	1	0	0	1	1	0
chr2:11321778|11389924	0	0	0	0	0	1	0	0	1	1	0
chr2:11321778|11426765	0	0	0	0	1	1	0	0	1	1	0
chr2:113251720|113290222	0	0	0	0	0	1	0	0	1	1	0
chr2:114346127|114346280	1	1	1	0	1	1	0	1	1	0	0
chr2:114353958|114354159	0	1	1	0	1	0	0	0	0	0	0
chr2:114390492|114392707	1	1	1	0	0	1	0	0	1	0	0
chr2:118582145|118586581	0	1	1	0	0	1	1	0	1	1	1
chr2:130939501|130948300	1	0	0	0	1	1	0	0	1	1	1
chr21:33683330|33723231	0	0	0	0	0	1	0	0	1	1	0
chr21:33683330|33757993	0	0	0	0	0	1	0	0	1	0	0
chr21:33825620|33830028	1	1	1	0	1	1	0	0	1	1	0
chr21:33825620|33840156	1	1	1	0	0	1	0	0	1	1	0
chr21:34793787|34799339	1	0	0	0	1	1	1	1	1	1	0
chr21:34793787|34805178	1	1	0	1	1	1	1	1	1	1	0
chr21:34931536|34948199	1	1	0	1	0	1	1	1	1	1	1
chr21:35497641|35497780	1	1	0	1	1	1	0	1	1	1	1
chr21:40648099|40685027	1	1	1	0	0	1	1	0	0	0	1
chr21:40650669|40670508	1	1	1	1	0	1	1	1	1	0	1
chr21:44514581|44515853	1	1	1	0	1	1	1	1	1	1	1
chr21:46363599|46393180	1	1	1	0	1	1	0	0	1	1	0
chr2:150426147|150436162	1	1	1	1	1	1	0	1	1	1	0
chr2:161169667|161223902	0	1	0	0	0	1	0	0	1	1	0
chr2:174819601|174820960	1	1	1	1	1	1	0	1	1	1	0
chr2:174987908|175006728	1	1	1	0	1	1	0	1	1	1	0
chr2:17922012|17927218	0	0	0	0	0	0	0	0	0	0	0
chr2:179300872|179309227	0	1	0	0	1	1	0	1	1	1	0
chr2:179315693|179315958	1	0	0	0	1	0	0	1	1	1	0
chr2:179350368|179369782	0	0	0	0	0	1	0	0	1	1	0
chr2:196544756|196593073	1	1	1	1	1	1	1	0	1	1	1
chr2:198358048|198360100	1	1	1	0	1	1	0	0	1	1	0
chr2:198360018|198360100	0	0	1	0	1	0	0	0	1	1	0
chr2:20462954|20527139	1	1	1	1	1	1	1	1	0	1	1
chr2:207024318|207025434	1	0	0	0	1	1	0	1	1	1	1
chr2:208589524|208607066	1	1	1	0	0	1	0	1	1	1	0
chr2:217363520|217366188	0	0	0	0	0	1	0	0	1	1	0
chr2:217366064|217366188	0	0	0	0	1	0	0	0	1	1	0
chr2:218808588|218808796	0	0	0	0	0	1	0	1	1	1	0
chr2:219143761|219144076	1	0	0	0	1	0	1	0	1	1	0
chr22:19163094|19164007	0	0	0	0	1	0	0	0	0	0	0
chr22:19163094|19164463	0	0	0	0	1	0	0	0	0	0	0
chr22:19163094|19165753	0	0	0	0	0	0	0	0	0	0	0
chr22:19343753|19344574	1	1	0	1	1	1	1	1	1	1	0
chr22:21063584|21063667	0	0	0	0	1	0	0	0	0	1	0
chr22:21083920|21087386	1	1	1	1	1	1	0	1	1	1	1
chr22:21828886|21828969	0	0	1	0	0	0	0	0	0	0	0
chr22:23615268|23655208	0	1	1	0	0	1	0	0	1	0	0
chr22:23626164|23660224	1	0	0	0	0	1	0	0	1	1	0
chr22:24002052|24026054	0	1	0	1	0	1	0	1	1	1	0
chr22:24002052|24037704	1	1	0	1	0	1	0	0	1	1	0
chr22:24108021|24109780	1	0	0	0	0	1	1	0	1	1	1
chr22:24376139|24376617	1	0	0	0	1	0	0	0	1	1	1
chr22:25115715|25170683	0	0	0	0	0	0	0	0	0	0	1
chr22:25753222|25777544	1	0	0	0	1	1	0	1	1	1	1
chr22:29025540|29075853	1	0	0	0	1	1	0	1	1	1	0
chr22:29668205|29669853	0	1	1	0	1	1	0	0	1	0	0
chr22:29668369|29683123	1	1	1	1	1	1	1	1	1	1	1
chr22:29669730|29674205	1	1	1	0	1	1	0	0	1	1	0
chr22:29669730|29693939	1	1	1	0	0	1	0	1	1	1	1
chr22:29682912|29683123	1	0	0	0	1	0	0	1	1	0	0
chr22:30150738|30150852	1	1	0	0	0	1	0	0	1	0	0
chr22:31816242|31830172	0	0	0	0	0	1	1	1	1	1	0
chr22:31819266|31830172	0	0	0	0	1	1	0	1	1	1	0
chr22:31823046|31830172	0	0	0	0	1	1	1	1	1	1	0
chr2:232573235|232573461	0	0	0	0	1	1	0	1	1	1	0
chr22:35809868|35812397	1	1	1	1	1	1	1	1	1	1	0
chr22:36044424|36064456	0	0	0	0	1	1	0	0	1	1	0
chr22:36681167|36689527	1	1	1	1	1	1	1	1	1	1	1
chr22:36737415|36737571	1	1	1	1	1	1	0	1	1	1	0
chr22:38044756|38046732	0	0	0	0	0	0	0	0	0	0	0
chr22:38208894|38209616	1	0	1	0	1	0	0	1	1	1	0
chr22:38245379|38274178	0	0	0	0	1	1	0	1	1	1	0
chr22:38247287|38274178	1	1	1	1	0	1	0	1	1	1	0
chr22:38259279|38272018	1	1	1	0	1	1	0	1	1	1	1
chr22:38266183|38274178	1	1	1	1	1	1	1	1	1	1	0
chr22:38273681|38282852	1	1	1	0	1	1	0	1	1	1	1
chr2:238933983|238940895	0	1	0	0	1	1	0	0	1	0	0
chr2:238933983|238944581	1	1	0	0	1	1	1	0	1	0	0
chr22:39709639|39711560	0	1	0	0	0	1	0	0	1	1	0
chr22:39710691|39713026	1	1	0	0	1	0	1	0	0	0	0
chr22:39712711|39713026	1	1	1	1	1	0	0	0	0	0	0
chr22:41903795|41911921	1	1	1	1	1	1	1	1	1	1	1
chr22:42340181|42343148	0	0	0	0	0	0	0	0	0	0	0
chr22:42565853|42575708	1	1	1	1	1	1	1	1	1	1	0
chr22:42972518|42973968	1	1	1	0	0	1	0	1	1	1	0
chr22:45574119|45574781	1	1	1	0	1	1	0	1	1	1	0
chr22:50900376|50905877	1	1	1	0	1	1	1	1	1	1	1
chr22:51195514|51195754	0	0	0	0	0	0	0	0	1	0	0
chr22:51214200|51220779	1	1	0	0	1	1	0	0	1	0	0
chr2:26416446|26420646	1	1	1	0	1	1	0	0	1	1	0
chr2:26453060|26462011	1	1	1	1	0	1	1	1	1	1	1
chr2:26455028|26462011	1	1	1	1	1	1	1	1	1	1	1
chr2:26486248|26500028	1	1	1	1	1	1	1	0	1	1	1
chr2:26492821|26500028	1	0	1	1	1	0	0	1	1	1	0
chr2:26496519|26500028	1	0	1	1	1	0	1	1	1	1	0
chr2:27355471|27355791	1	1	1	1	1	1	1	1	1	1	1
chr2:3196185|3218019	1	1	1	1	1	1	1	1	1	1	1
chr2:32108455|32145979	1	1	0	0	1	1	0	0	1	1	0
chr2:32108455|32157204	1	1	0	0	0	1	1	0	1	1	1
chr2:32117061|32145979	1	1	0	0	0	1	0	1	1	1	0
chr2:32117061|32157204	0	1	0	0	1	1	1	1	1	1	0
chr2:32142995|32145979	0	1	0	0	1	1	0	1	1	1	0
chr2:32142995|32157204	0	1	0	0	1	1	0	1	1	1	0
chr2:32142995|32168452	1	1	0	0	1	1	0	0	1	1	0
chr2:32402546|32409407	1	1	0	0	1	1	0	0	1	0	0
chr2:36581892|36582124	0	0	0	0	1	1	0	0	1	1	0
chr2:36583370|36669878	0	0	0	0	1	1	0	1	1	1	0
chr2:39680980|39681506	1	1	0	0	0	1	0	0	1	0	0
chr2:43570148|43625278	0	0	0	0	0	0	0	0	0	0	0
chr2:46819614|46842324	1	1	1	1	1	1	1	1	1	1	0
chr2:55476531|55491001	1	1	1	1	1	1	1	1	1	1	1
chr2:55861198|55913579	0	0	0	0	1	1	0	0	1	1	0
chr2:55873394|55913579	1	1	1	0	1	1	1	0	1	0	1
chr2:55873550|55913579	1	1	1	1	1	1	1	0	1	1	0
chr2:65473658|65482828	1	1	1	0	1	1	0	0	1	1	0
chr2:667973|672862	1	0	0	0	1	1	0	0	1	1	1
chr2:70286775|70312756	0	1	0	0	0	1	0	0	1	1	0
chr2:70308502|70312756	1	0	0	0	1	1	0	0	1	1	1
chr2:74435696|74442424	0	0	0	0	1	1	0	0	1	1	0
chr2:74438868|74438993	1	0	0	0	1	0	0	0	1	1	0
chr2:75094763|75109366	0	1	1	0	1	1	0	1	1	1	0
chr2:75101393|75109366	1	1	1	1	1	1	0	0	1	1	0
chr2:75104293|75109366	1	1	1	0	1	1	0	0	1	1	1
chr2:85133127|85133799	0	0	0	0	1	1	0	0	1	1	0
chr2:85595809|85598685	1	1	1	1	1	1	1	1	1	1	1
chr2:85823642|85823772	1	1	1	0	1	1	0	1	1	1	0
chr2:86352118|86360379	1	1	1	1	1	1	1	1	1	1	1
chr2:86947414|86947932	0	0	0	0	1	1	0	1	1	1	0
chr2:86968050|87368128	0	0	0	0	0	0	0	0	0	0	0
chr2:87264417|87280115	0	0	0	0	0	0	0	1	1	0	0
chr2:87270836|87282923	1	1	0	0	1	1	0	0	1	1	0
chr2:95766219|95767468	1	1	1	0	0	1	0	0	1	1	0
chr2:96940995|96942462	1	1	0	0	0	0	0	0	0	0	0
chr2:96940995|96971307	0	0	0	0	0	1	0	1	1	1	0
chr2:96943975|96944096	1	0	1	1	1	0	0	1	1	1	1
chr2:97817616|97833504	1	1	1	0	0	1	0	0	1	1	0
chr2:97818241|97820478	1	1	1	0	0	1	0	0	1	0	0
chr2:97823844|97830206	1	0	1	0	0	0	0	0	1	1	0
chr2:99802640|99812219	1	1	0	1	0	1	1	1	1	1	0
chr3:10051855|10052086	0	0	0	0	0	0	0	0	1	0	0
chr3:10088264|10091189	1	0	0	0	1	0	0	1	1	1	0
chr3:101405326|101405563	0	0	0	0	1	0	0	0	1	1	0
chr3:11874477|11880788	1	1	1	1	0	1	0	1	0	1	0
chr3:119562102|119562200	1	1	1	0	1	1	0	0	1	1	0
chr3:12538017|12545283	1	1	0	1	0	1	1	1	1	1	1
chr3:127774359|127775683	1	1	1	1	0	1	1	1	1	1	1
chr3:129811944|129813356	1	1	0	0	1	1	0	0	1	1	0
chr3:133894453|133914026	1	1	1	1	1	1	1	1	1	1	1
chr3:13418956|13419062	1	1	1	1	1	1	0	1	1	1	0
chr3:149563798|149563927	1	0	0	0	1	0	0	1	1	1	0
chr3:149563798|149639014	1	1	0	1	0	1	1	1	1	1	0
chr3:149589816|149639014	1	1	0	1	1	1	1	0	1	1	1
chr3:149613260|149639014	1	1	0	0	0	1	1	1	1	1	1
chr3:155632208|155652835	1	1	1	1	0	1	0	1	1	1	0
chr3:160939099|160953000	0	0	0	0	0	1	0	0	1	1	0
chr3:169991074|170011296	1	1	1	0	1	1	1	0	1	1	0
chr3:183013934|183015456	0	0	0	0	1	0	0	0	0	0	0
chr3:183551280|183584553	1	1	1	1	0	1	1	0	1	1	1
chr3:184020467|184026840	0	0	0	0	1	0	0	0	1	0	0
chr3:185414400|185416135	1	1	1	0	0	1	0	0	1	0	0
chr3:186337646|186337729	1	0	1	0	1	0	0	0	1	1	0
chr3:186504291|186505053	1	0	0	0	1	0	0	0	1	1	0
chr3:186504916|186505671	1	1	0	0	1	1	1	0	1	1	1
chr3:194313770|194337620	1	1	0	1	0	0	0	0	0	0	0
chr3:195251617|195251694	1	0	1	0	1	0	0	0	1	1	0
chr3:197682621|197682721	0	0	0	0	1	1	0	0	1	1	0
chr3:33853564|33887080	1	1	1	0	0	1	0	0	1	1	0
chr3:39450097|39452490	0	1	1	0	0	1	0	0	1	0	0
chr3:39452245|39454032	0	0	0	0	0	0	0	0	0	1	0
chr3:39453765|39454032	0	0	0	0	0	0	0	0	1	1	0
chr3:40498801|40502997	0	0	0	0	0	0	0	0	0	0	0
chr3:40499381|40502997	0	1	1	0	0	1	0	0	1	1	0
chr3:40500133|40500227	0	1	1	0	1	1	0	0	1	1	0
chr3:40500133|40502997	0	1	1	0	0	1	1	0	1	1	0
chr3:40567270|40567355	1	0	1	0	1	0	0	0	1	0	0
chr3:41937010|41961310	1	1	0	0	0	1	1	1	1	1	1
chr3:41937010|41977432	1	1	0	1	1	1	1	1	1	1	1
chr3:47545820|47552716	1	0	1	1	1	0	1	1	1	1	0
chr3:48450979|48451139	1	1	1	1	1	1	0	1	1	1	0
chr3:48670407|48682261	1	1	0	1	1	0	0	0	1	0	0
chr3:48960181|48965246	1	1	1	0	1	1	1	1	1	1	1
chr3:49008028|49012412	0	0	0	0	0	0	1	0	0	0	0
chr3:49394609|49395180	1	0	0	0	1	1	0	1	0	0	1
chr3:50288841|50290616	0	0	0	0	0	0	0	0	0	0	0
chr3:50289532|50290616	1	1	1	1	1	1	1	1	1	0	0
chr3:50325840|50329971	1	1	1	1	1	0	1	0	0	0	0
chr3:51454241|51456330	1	1	1	1	1	1	1	1	1	1	0
chr3:51459758|51475913	1	1	0	1	1	1	1	1	1	1	0
chr3:51474986|51497243	1	1	1	1	1	1	1	1	1	1	0
chr3:51474986|51500892	1	1	1	1	1	1	1	1	1	1	0
chr3:51474986|51505021	1	1	1	1	1	1	1	1	1	1	0
chr3:51474986|51517852	1	1	1	1	1	1	1	1	1	1	0
chr3:51991470|51995049	1	1	0	0	1	1	0	0	1	0	0
chr3:52293213|52293282	1	0	1	0	1	0	0	0	1	1	0
chr3:5249778|5249948	1	1	1	1	1	1	0	1	1	1	0
chr3:52830497|52838750	0	0	0	0	0	0	0	0	1	0	0
chr3:52831833|52831946	1	1	1	1	1	1	0	1	1	1	0
chr3:52833388|52838750	0	0	0	0	0	0	0	0	0	0	0
chr3:52836683|52838750	0	0	0	0	0	0	0	0	0	0	1
chr3:52838742|52840422	0	0	0	0	0	0	0	0	1	0	0
chr3:52838742|52841121	0	0	0	0	0	0	0	0	1	0	1
chr3:52838742|52841932	0	0	0	0	0	0	0	0	0	0	1
chr3:52838742|52843025	0	0	0	0	0	0	0	0	1	0	0
chr3:53215223|53220711	1	1	1	1	1	1	1	1	1	1	0
chr3:53219943|53220356	1	1	1	1	1	1	1	1	1	1	0
chr3:53262072|53276258	1	1	1	1	1	1	1	1	1	0	0
chr3:53267172|53269190	1	1	1	1	1	1	1	1	1	1	0
chr3:53274267|53276258	1	1	1	1	1	1	1	1	1	1	0
chr3:53338207|53353500	1	1	1	1	1	1	1	1	1	1	0
chr3:58062773|58067503	1	1	1	0	0	1	1	1	1	0	1
chr3:67546222|67548719	1	1	1	0	0	1	0	0	1	1	0
chr3:67546222|67559327	1	1	1	0	1	1	0	1	1	1	0
chr4:103720564|103731012	1	1	1	0	0	1	1	1	1	0	0
chr4:110650758|110651242	0	0	0	0	1	1	0	1	1	1	0
chr4:120166492|120194863	1	1	1	1	1	1	0	1	1	1	0
chr4:126732|156490	0	0	0	0	0	0	0	0	0	0	0
chr4:128564676|128609022	1	1	1	1	1	1	1	0	1	1	1
chr4:128982503|129012667	1	0	0	0	1	0	0	0	1	0	1
chr4:128995615|128996148	1	0	1	1	0	0	0	0	1	0	0
chr4:128995615|129012667	1	1	1	0	0	1	1	0	1	1	0
chr4:152020754|152022314	0	0	0	0	0	0	0	0	0	0	0
chr4:152021637|152022314	0	0	1	0	0	0	0	0	1	1	0
chr4:166131171|166184511	1	0	0	0	1	1	0	0	1	1	0
chr4:166141086|166184511	1	0	0	0	1	1	0	1	1	0	0
chr4:170076631|170077830	1	1	1	1	1	1	1	1	1	1	1
chr4:1813206|1838299	1	0	0	0	0	1	0	1	1	1	0
chr4:184572137|184577114	0	1	0	0	0	1	0	0	1	1	0
chr4:22403054|22475466	1	1	1	1	1	1	1	1	1	1	0
chr4:2828052|2842823	0	0	0	0	0	0	0	0	0	0	0
chr4:2895740|2896458	1	1	1	1	1	1	1	1	1	0	0
chr4:2939479|2940519	1	1	0	1	1	0	0	0	0	0	1
chr4:4239554|4248070	1	1	1	0	0	1	0	0	1	1	0
chr4:44692734|44702697	0	0	0	0	0	1	0	1	1	1	0
chr4:47877144|47880721	1	0	0	0	1	0	0	0	0	0	1
chr4:57316785|57327534	1	0	0	0	1	1	0	0	1	1	1
chr4:6698620|6698897	1	0	0	0	1	1	0	1	1	1	0
chr4:76885288|76903190	1	1	0	1	1	1	1	0	1	1	0
chr4:76902525|76903190	1	1	0	0	1	1	1	0	1	1	1
chr4:78634541|78641797	0	0	0	0	0	1	0	0	1	1	1
chr4:78634541|78647523	1	0	0	0	1	1	0	0	1	1	0
chr4:78634541|78663449	1	0	0	0	0	1	0	1	1	1	1
chr4:78634541|78669538	1	0	0	0	0	1	0	1	1	1	0
chr4:99799607|99809103	0	0	0	0	0	0	0	0	1	0	0
chr4:99996065|100009931	1	1	1	0	0	0	0	0	1	0	0
chr5:102494850|102509676	1	1	1	1	1	1	1	0	1	1	0
chr5:118280254|118280344	1	1	1	0	1	1	0	0	1	1	0
chr5:125896775|125929096	1	1	0	0	1	1	1	0	1	0	0
chr5:125903951|125906551	1	1	1	0	1	1	1	1	1	1	1
chr5:125903951|125912903	1	1	1	0	1	1	0	1	1	1	1
chr5:125911112|125929096	1	1	1	0	0	1	0	0	0	0	0
chr5:133316420|133316647	1	1	1	0	1	1	0	0	1	1	0
chr5:133316420|133340824	1	0	0	0	0	1	0	1	1	1	0
chr5:133326546|133328709	0	1	1	0	0	1	1	0	1	1	0
chr5:133496678|133509713	1	1	0	0	1	1	1	0	1	1	0
chr5:137893558|137911318	0	0	0	0	1	1	0	1	1	1	0
chr5:137895553|137897478	1	1	0	0	1	1	1	1	1	1	1
chr5:137895553|137903411	1	1	0	1	0	1	1	1	1	1	0
chr5:137895553|137909858	1	1	0	1	0	0	1	0	0	0	1
chr5:137897269|137903411	1	1	1	1	1	1	0	0	1	1	0
chr5:138614016|138655190	1	1	0	1	1	1	0	0	1	0	1
chr5:138614016|138661973	1	1	0	1	1	1	1	0	1	1	0
chr5:138614740|138614818	1	0	0	0	1	0	0	0	1	0	0
chr5:138615624|138615747	1	0	0	1	1	0	0	0	0	0	0
chr5:139622890|139663119	0	0	0	0	0	0	0	0	0	0	0
chr5:150496688|150502572	1	1	1	1	1	1	0	0	1	0	1
chr5:151166133|151166276	1	1	1	1	1	1	0	0	1	0	0
chr5:162864577|162872022	1	0	0	0	1	1	0	1	1	1	1
chr5:170814708|170819820	0	0	0	0	0	1	0	0	1	1	0
chr5:170817055|170819982	1	1	0	0	1	1	0	0	1	0	0
chr5:170817055|170833731	0	0	0	0	0	1	0	0	1	0	0
chr5:170818309|170819820	0	1	1	0	1	1	0	0	1	0	0
chr5:170818309|170819982	1	1	0	0	1	1	0	0	1	0	1
chr5:170818710|170833731	0	0	0	0	0	1	0	0	1	0	0
chr5:170819714|170833731	0	0	0	0	0	1	0	0	1	1	0
chr5:170819714|170837888	0	0	0	0	0	0	0	0	1	0	0
chr5:170827157|170827929	0	1	0	0	0	1	0	0	1	0	0
chr5:170832306|170833731	0	0	0	0	1	1	0	0	1	1	0
chr5:170833401|170833731	0	0	0	0	0	1	0	0	1	1	0
chr5:175388276|175388437	0	0	0	0	1	0	0	1	1	1	0
chr5:180666067|180666582	1	1	1	1	1	1	1	1	1	1	1
chr5:180666873|180670906	0	0	0	0	0	0	0	0	0	0	0
chr5:21459589|21495291	0	0	0	0	1	1	0	0	1	0	0
chr5:21495207|21497305	0	0	0	0	1	0	0	0	0	0	0
chr5:21497131|21497305	0	1	1	0	1	1	0	0	1	0	0
chr5:304292|311517	1	1	0	0	0	1	0	0	1	0	1
chr5:55230925|55238579	0	0	0	0	1	1	0	1	1	1	0
chr5:6616840|6620411	1	1	1	1	1	1	1	1	1	1	1
chr5:6622129|6625782	0	1	1	1	1	1	1	1	1	1	0
chr5:6623327|6625782	1	1	1	1	1	1	1	1	1	1	1
chr5:68550429|68558131	0	1	1	1	1	1	0	1	1	1	0
chr5:68553870|68558131	0	1	1	0	1	1	0	1	1	1	0
chr5:68651476|68651780	1	1	1	0	1	1	0	0	1	1	0
chr5:68874539|68875691	1	1	0	0	1	1	0	1	0	1	0
chr5:69209985|70087133	0	0	0	0	0	0	0	0	0	0	0
chr5:69211908|70081452	0	0	0	0	0	0	0	0	0	0	0
chr5:69424180|69503572	0	0	0	0	1	0	0	0	0	0	0
chr5:69438158|69499792	0	0	0	0	1	0	0	0	0	0	0
chr5:69493082|69503572	0	0	0	0	0	0	0	0	0	0	0
chr5:69493082|69517842	0	0	0	0	0	0	0	0	0	0	0
chr5:69730006|69730849	0	1	1	0	1	1	0	0	0	1	0
chr5:69790851|69814232	0	0	0	0	0	0	0	0	0	0	0
chr5:69792864|69792948	0	0	0	0	0	0	0	0	0	0	0
chr5:69792864|69796730	0	0	0	0	0	0	0	0	0	0	0
chr5:69792864|69818015	0	0	0	0	0	0	0	0	0	0	0
chr5:69814148|69814232	0	0	0	0	0	0	0	0	0	0	0
chr5:69851045|69852700	0	0	0	0	1	0	0	0	0	0	0
chr5:70279602|70281713	0	1	0	0	0	1	0	0	1	1	0
chr5:70294551|70297970	0	0	0	0	0	0	0	0	1	1	0
chr5:70297525|70297970	0	0	0	0	0	0	0	0	1	1	0
chr5:70343833|70356757	0	1	1	0	1	1	0	0	0	1	0
chr5:70844509|70845433	1	0	1	1	1	0	0	1	1	1	0
chr5:72151601|72161556	1	1	1	0	1	1	1	0	1	1	1
chr5:72182897|72185784	1	1	1	1	0	1	1	1	1	1	0
chr5:72183905|72185784	1	1	1	1	1	1	0	1	1	1	1
chr5:814876|848775	0	0	0	0	0	0	0	0	1	1	0
chr5:825279|848775	0	0	0	0	0	0	0	0	1	1	0
chr5:840610|842610	1	0	0	0	0	0	0	0	0	0	0
chr5:843715|847730	1	0	0	0	0	0	0	0	1	1	0
chr5:85913784|85916583	0	0	0	0	0	1	0	1	1	1	0
chr5:85915170|85916583	1	0	0	0	0	0	0	0	1	1	0
chr6:105405974|105406161	1	1	1	1	1	1	0	1	1	1	0
chr6:10749435|10755465	0	1	0	0	0	1	0	0	1	1	0
chr6:108222574|108224202	1	1	1	0	1	1	0	1	1	1	0
chr6:108224048|108224202	1	1	1	1	1	1	0	1	1	1	0
chr6:108984658|108986092	0	1	1	0	1	1	0	1	1	1	0
chr6:111208708|111210186	1	0	1	0	1	1	1	1	1	1	0
chr6:111208708|111211559	1	1	1	1	0	1	1	1	1	1	1
chr6:122733782|122744102	1	1	1	1	0	1	0	1	1	1	1
chr6:133135708|133138703	1	0	0	0	0	1	0	0	1	1	0
chr6:133136111|133138703	1	0	0	0	1	1	0	0	1	1	0
chr6:160205698|160206528	1	0	1	0	1	0	0	1	1	1	0
chr6:16658007|16753578	1	0	1	1	1	0	0	1	1	1	0
chr6:170892593|170892835	1	0	0	1	1	0	0	1	1	0	0
chr6:170892593|170893742	1	0	0	0	1	1	0	0	1	0	1
chr6:26124412|26124977	0	0	0	0	1	0	0	0	0	0	0
chr6:26426470|26429013	1	1	1	1	1	1	0	1	1	1	0
chr6:26851122|26853222	0	0	0	0	0	0	0	0	0	0	0
chr6:27661814|27678001	0	0	0	0	0	1	0	0	1	0	0
chr6:3010259|3017219	1	1	1	1	1	1	1	1	1	1	1
chr6:34574332|34574681	1	1	1	1	1	1	0	1	1	1	1
chr6:35438357|35438558	0	0	0	0	1	1	0	0	1	1	0
chr6:42174539|42176685	1	0	0	0	1	1	1	1	1	1	0
chr6:42174539|42181930	1	0	0	0	0	1	1	1	1	1	1
chr6:42174539|42182082	1	0	0	0	0	1	1	0	1	1	0
chr6:43023283|43023934	1	1	0	1	1	1	1	1	1	1	0
chr6:44217758|44219621	0	1	1	0	1	1	0	1	1	1	0
chr6:4836332|4892613	0	0	0	0	0	1	0	0	1	0	0
chr6:56955609|56955692	0	0	0	0	0	0	0	0	0	0	0
chr6:58252704|58252788	1	0	1	0	1	0	0	0	1	1	0
chr6:58252704|58256569	0	0	1	0	1	0	0	0	1	0	0
chr6:58256382|58256569	0	1	1	0	1	1	0	0	0	0	0
chr6:74227753|74228333	0	1	1	0	1	1	0	0	0	1	0
chr6:74227753|74230755	0	0	0	0	0	1	0	0	0	1	0
chr6:74228077|74229239	0	0	0	0	1	0	0	0	1	1	0
chr6:74228077|74230755	0	0	0	0	0	1	0	0	1	1	0
chr6:74228421|74228571	0	1	1	0	1	1	0	0	1	1	0
chr6:74228421|74228951	0	0	0	0	0	0	0	0	1	1	0
chr6:74228421|74229239	0	0	0	0	1	0	0	0	1	1	0
chr6:74228421|74229779	0	1	1	0	1	1	0	0	1	1	0
chr6:74228421|74230755	0	0	0	0	0	1	0	0	0	1	0
chr6:74228655|74228951	0	1	1	0	1	1	0	0	1	1	0
chr6:74228757|74230755	0	0	0	0	0	0	0	0	0	0	0
chr6:74229060|74230755	0	0	0	0	0	1	0	0	0	1	0
chr6:74229606|74230755	0	0	0	0	0	0	0	0	1	1	0
chr6:86387142|86387593	1	1	1	0	1	1	1	1	1	1	0
chr6_mann_hap4:2227540|2229013	0	0	0	0	0	0	0	0	0	0	0
chr6_mcf_hap5:3468376|3468507	0	0	1	0	1	0	0	0	0	1	0
chr6_ssto_hap7:1960112|1960322	0	0	0	0	0	0	0	0	0	1	0
chr6_ssto_hap7:3079459|3093568	0	0	0	0	0	0	0	0	0	1	0
chr6_ssto_hap7:3079608|3079712	0	0	0	0	0	0	0	1	0	1	0
chr6_ssto_hap7:4864565|4865165	0	0	0	0	0	0	0	0	0	0	0
chr7:101713619|101848450	1	0	0	0	1	1	1	0	1	0	0
chr7:101740644|101848450	1	0	0	0	1	1	1	1	1	1	0
chr7:101870647|101870949	1	1	1	1	1	1	1	1	1	1	0
chr7:102004669|102036769	0	0	0	0	1	0	0	0	0	0	0
chr7:102006402|102006523	0	0	0	0	1	0	0	0	1	1	0
chr7:102006402|102036769	0	0	0	0	1	0	0	0	0	0	0
chr7:102006421|102016769	0	0	0	0	0	0	0	0	1	1	0
chr7:102016659|102036769	0	0	0	0	1	0	0	0	0	0	0
chr7:102036424|102036769	0	0	0	0	1	0	0	0	0	0	0
chr7:102114808|102116717	1	0	0	0	1	0	0	0	0	1	0
chr7:102165546|102182109	0	0	0	0	0	0	0	0	0	0	0
chr7:102180053|102180538	1	0	0	0	0	0	0	0	0	1	0
chr7:102180053|102182109	0	0	0	0	0	0	0	0	0	1	0
chr7:102180462|102210371	1	1	0	0	0	1	0	0	0	1	0
chr7:102181540|102208631	0	0	0	0	0	0	0	0	0	1	0
chr7:102207444|102208631	0	0	0	0	0	0	0	0	0	0	0
chr7:102249208|102251589	0	0	0	0	0	0	0	0	1	1	0
chr7:102279161|102279646	1	1	0	0	0	1	0	1	0	1	0
chr7:102279161|102281220	0	0	0	0	0	0	0	0	0	1	0
chr7:102279161|102309451	1	0	0	0	0	0	0	0	0	1	0
chr7:102306524|102307711	0	0	0	0	0	0	0	0	0	0	0
chr7:102306524|102309451	1	0	0	0	0	0	0	0	1	0	0
chr7:102307537|102309451	0	0	0	0	1	0	0	0	0	0	0
chr7:102398301|102401858	0	0	1	0	1	0	0	1	1	1	0
chr7:102398301|102427916	0	1	1	0	0	1	0	0	1	1	0
chr7:128282271|128289036	1	0	0	0	1	0	0	0	1	1	0
chr7:128288846|128289036	0	1	0	0	1	1	0	0	1	0	0
chr7:128597278|128615016	1	1	0	1	1	1	1	1	1	1	0
chr7:131060183|131130662	1	1	1	1	1	1	1	1	1	1	0
chr7:134127107|134130072	0	0	0	0	1	1	0	0	1	1	0
chr7:140476712|140508795	1	1	1	0	1	1	0	1	1	1	0
chr7:140500162|140508795	1	1	0	1	1	1	0	1	1	1	0
chr7:141310995|141341708	1	1	1	1	1	1	1	1	1	1	0
chr7:149946037|149990508	1	1	0	1	1	1	0	1	1	1	0
chr7:151174419|151188100	0	1	0	0	1	1	1	0	1	1	0
chr7:151891094|151904513	1	1	1	1	1	1	0	1	1	1	1
chr7:151917608|151935911	1	1	1	0	1	1	0	0	1	1	0
chr7:151917608|151949175	1	1	1	1	0	1	0	1	1	1	0
chr7:151960101|152012423	1	1	1	0	0	1	0	0	1	1	1
chr7:152480272|152498816	0	1	1	0	1	1	0	0	1	1	0
chr7:152480272|152522207	1	1	1	0	1	1	0	0	1	1	0
chr7:152497616|152522207	0	1	1	0	1	1	0	0	1	1	0
chr7:152511635|152522207	1	1	1	0	1	1	0	1	1	1	0
chr7:155503897|155532720	1	1	1	1	0	1	1	1	1	1	1
chr7:156619299|156627289	1	1	0	1	1	0	0	0	0	0	0
chr7:157129747|157160177	0	0	0	0	1	0	0	0	0	0	0
chr7:23357258|23381808	1	1	1	0	0	1	0	0	1	1	0
chr7:23381683|23401360	1	1	1	0	0	1	0	0	1	1	1
chr7:23387219|23401360	1	1	1	0	0	1	1	1	1	1	1
chr7:30100500|30102358	1	0	1	0	0	0	0	0	1	1	0
chr7:32660016|32756421	1	1	0	0	1	1	0	0	1	1	0
chr7:32672155|32678977	1	1	0	0	0	1	0	1	1	1	0
chr7:32672155|32756421	1	1	0	0	0	1	0	1	1	1	1
chr7:32674864|32756421	1	1	0	1	1	1	0	1	1	1	0
chr7:33057051|33075600	1	1	0	1	1	1	1	1	1	1	0
chr7:34977606|35013217	1	1	0	0	0	1	0	1	1	1	0
chr7:34979765|35013217	1	1	0	1	0	1	0	1	1	1	0
chr7:34985279|35013217	1	1	1	0	1	1	0	0	1	0	0
chr7:34985279|35058208	1	1	1	0	0	1	0	0	0	0	0
chr7:35009045|35013217	1	1	1	1	1	1	0	0	1	1	0
chr7:39810604|39829143	1	1	0	0	0	1	0	0	1	1	0
chr7:39818870|39828203	0	1	0	0	0	1	0	0	1	1	0
chr7:39818870|39829143	0	1	0	0	1	1	0	0	1	1	0
chr7:39821343|39829143	0	1	0	0	0	1	0	0	1	0	0
chr7:43991512|44012922	0	0	0	0	0	0	0	0	0	0	0
chr7:44026200|44056122	1	1	0	0	1	1	0	0	0	1	0
chr7:44027277|44027846	1	1	0	0	1	1	0	1	0	0	0
chr7:44053192|44056122	0	1	0	0	1	1	0	0	1	0	0
chr7:44452790|44521061	1	0	0	0	0	0	0	0	0	0	0
chr7:44839301|44842716	0	0	0	0	0	0	0	0	1	1	1
chr7:44840886|44842716	0	0	0	0	1	0	0	0	1	1	0
chr7:44880498|44882953	1	1	1	1	1	1	1	0	1	1	1
chr7:4780469|4780654	1	1	1	1	1	1	0	1	1	1	0
chr7:4825046|4834026	0	0	0	0	0	1	0	0	1	1	0
chr7:51258547|51261286	1	1	1	1	0	1	1	0	1	1	1
chr7:5327437|5327616	1	1	1	1	0	1	0	1	1	1	0
chr7:5327437|5343704	0	0	0	0	0	1	0	1	1	1	0
chr7:5327440|5327616	1	1	1	1	1	1	0	0	0	1	0
chr7:5327440|5331452	1	1	1	1	1	1	0	0	1	1	0
chr7:5327440|5343704	0	0	0	0	1	1	1	0	1	1	0
chr7:5331324|5331452	1	0	1	0	1	0	0	1	1	1	0
chr7:5390920|5391725	0	0	0	0	1	0	0	0	0	0	0
chr7:5566779|5569031	0	0	0	0	1	1	0	0	1	1	0
chr7:5567635|5567816	1	1	0	0	1	1	0	0	1	0	0
chr7:5567635|5569294	1	1	0	0	1	1	1	0	1	0	0
chr7:56120115|56122196	1	1	1	1	1	1	0	1	1	1	0
chr7:56127237|56131682	1	0	0	0	1	1	0	1	1	1	1
chr7:5941288|5951553	0	1	1	0	1	1	0	1	1	1	0
chr7:6022455|6035264	1	1	1	0	1	1	0	0	1	1	0
chr7:63980255|64004810	0	0	0	0	1	1	0	0	1	0	0
chr7:6426843|6431672	0	1	1	0	1	1	0	1	1	1	0
chr7:6431555|6443598	0	0	0	0	1	1	0	0	1	1	0
chr7:6441947|6443598	0	0	0	0	1	1	0	0	1	1	0
chr7:64525377|64527428	0	1	0	0	1	1	0	1	0	1	0
chr7:64530724|64535091	0	0	0	0	0	1	0	0	0	1	0
chr7:65429310|65432894	1	1	1	1	1	1	1	1	1	1	0
chr7:65429310|65441189	1	1	1	1	1	1	1	1	1	0	0
chr7:65432718|65435353	1	0	1	1	1	0	1	1	1	1	0
chr7:65440839|65441189	1	0	0	0	0	0	0	0	0	0	0
chr7:65444386|65444528	1	1	1	1	1	1	0	1	1	1	0
chr7:65579805|65595235	0	0	0	0	0	1	0	0	1	0	0
chr7:65592691|65599361	1	1	0	1	0	1	1	1	1	1	0
chr7:65592691|65610487	1	1	0	0	1	1	1	0	1	0	1
chr7:66236870|66270383	1	1	0	0	1	1	0	1	1	0	0
chr7:66262361|66270383	1	1	0	0	1	1	1	1	1	0	0
chr7:66582470|66582605	1	1	1	0	1	1	0	1	1	1	0
chr7:66648113|66660324	1	1	1	0	1	1	0	1	1	1	0
chr7:66757450|66757536	0	0	0	0	0	0	0	0	0	0	0
chr7:66757450|66760788	0	0	0	0	0	0	0	0	1	0	0
chr7:6785719|6786836	0	0	1	0	1	0	0	0	1	1	0
chr7:6844569|6845668	1	1	1	0	1	1	0	0	1	1	0
chr7:6844569|6851694	0	0	1	0	1	0	0	0	1	1	0
chr7:6852607|6862991	0	1	1	0	1	1	0	0	1	1	0
chr7:72081657|72093982	1	1	1	1	1	1	0	1	1	1	0
chr7:72361166|72400649	0	0	0	0	1	0	0	0	1	0	0
chr7:72398923|72400649	1	0	1	1	1	0	0	1	1	1	0
chr7:72422691|72424216	0	1	0	0	1	1	0	0	1	1	0
chr7:72879769|72907251	1	1	1	1	1	1	1	1	1	1	0
chr7:72883847|72925182	1	1	0	1	1	1	1	1	1	1	0
chr7:72912827|72922801	1	1	0	1	1	1	1	1	1	1	0
chr7:72952264|72954382	1	0	1	1	1	0	1	1	1	1	0
chr7:72954212|72957974	1	1	1	1	1	1	1	1	1	1	0
chr7:73020018|73030507	1	1	1	1	1	1	1	0	1	1	0
chr7:73030401|73030507	1	1	1	1	1	1	0	1	1	1	0
chr7:73100966|73101230	1	1	1	1	1	1	0	1	1	1	0
chr7:73100966|73101425	1	1	1	1	1	1	1	1	1	1	0
chr7:73105246|73106976	1	1	1	1	1	1	1	1	1	1	0
chr7:73122919|73123452	1	1	1	1	1	1	1	1	1	1	0
chr7:73500078|73523366	1	1	0	1	1	1	1	1	1	1	0
chr7:73510952|73511519	1	0	1	1	1	0	0	1	1	1	0
chr7:73649862|73651772	1	1	1	1	1	1	1	1	1	1	0
chr7:73654268|73663448	1	1	1	1	1	1	1	1	1	0	0
chr7:73770740|73771807	1	1	1	1	1	1	1	1	1	1	0
chr7:73770740|73815897	1	1	1	1	1	1	1	1	1	1	0
chr7:73922405|73927301	1	0	1	1	1	0	1	1	1	1	0
chr7:73922405|73935627	1	1	1	1	1	1	1	1	1	1	0
chr7:73922405|73973985	1	1	1	1	1	1	0	1	1	1	0
chr7:73922405|74004257	1	1	0	1	1	1	1	1	1	1	0
chr7:73922405|74009378	0	1	0	0	0	1	0	0	1	0	0
chr7:73938401|74009378	1	1	0	0	1	1	0	1	1	0	0
chr7:73944064|73973985	1	1	1	0	0	1	1	0	1	1	0
chr7:73949443|74009378	1	1	0	0	0	1	0	0	0	0	0
chr7:74004180|74005346	1	1	1	1	1	1	1	1	1	1	0
chr7:74103458|74105443	1	0	0	1	1	0	0	0	1	0	0
chr7:74119496|74133260	1	1	0	0	1	1	1	0	1	1	0
chr7:74471636|74471723	0	0	1	0	1	0	0	0	1	1	0
chr7:74524752|74528329	0	0	0	0	1	0	0	0	0	1	0
chr7:74528191|74536811	0	0	1	0	1	0	0	0	0	0	0
chr7:74528191|74559785	0	0	0	0	1	0	0	0	0	0	0
chr7:74812091|74813268	0	0	0	0	1	0	0	1	1	1	0
chr7:74812091|74814642	0	1	1	0	1	1	0	0	1	1	0
chr7:75066793|75068502	1	0	1	0	1	0	0	1	1	1	0
chr7:75068422|75104454	0	1	0	0	1	1	0	1	1	1	0
chr7:75070710|75070925	1	1	1	0	1	1	0	1	1	1	0
chr7:75103970|75104454	0	1	0	0	1	1	0	0	1	0	0
chr7:75113475|75113596	0	0	0	0	1	0	0	0	0	0	0
chr7:75140253|75141745	0	0	0	0	0	0	0	0	1	0	0
chr7:75140253|75155292	1	1	0	0	0	1	0	0	1	0	0
chr7:75145043|75155292	1	1	1	0	1	1	0	1	1	0	0
chr7:75173993|75203206	1	1	1	1	1	1	1	1	1	1	0
chr7:75177053|75203206	1	1	1	1	1	1	1	0	1	1	0
chr7:75189036|75203206	1	1	1	1	1	1	1	1	1	1	0
chr7:75192239|75203206	1	1	1	1	1	1	1	1	1	1	0
chr7:75197503|75203206	1	1	1	1	1	1	1	1	1	1	0
chr7:75197503|75210614	1	0	0	1	1	0	0	1	1	1	0
chr7:75197503|75216151	1	1	0	1	1	1	1	1	1	1	0
chr7:75210553|75211467	1	1	1	1	1	1	1	1	1	1	0
chr7:75513016|75518244	1	0	0	0	1	1	0	1	1	1	0
chr7:75517310|75518244	1	0	0	0	0	1	0	0	1	1	0
chr7:75601731|75609806	1	1	1	1	1	1	1	1	1	1	0
chr7:75612838|75616173	1	0	0	0	1	1	0	1	1	1	0
chr7:75614897|75615559	1	1	1	1	1	1	1	1	1	1	0
chr7:75616155|75616746	1	0	0	0	1	1	0	1	1	1	0
chr7:75616303|75618542	1	0	0	0	1	0	0	0	0	0	0
chr7:75616678|75616746	1	0	1	0	1	0	0	0	1	1	0
chr7:75630208|75633173	1	1	1	1	1	1	1	1	1	1	0
chr7:75643060|75643205	1	1	1	1	1	1	0	1	1	1	0
chr7:75686728|75687396	1	1	1	1	1	1	1	1	1	1	0
chr7:75686728|75692910	1	1	1	1	1	1	1	1	1	1	0
chr7:75933301|75933614	0	0	0	0	1	1	0	1	1	1	0
chr7:76062787|76063472	1	1	1	1	1	1	0	1	1	1	0
chr7:76063355|76063472	0	0	1	0	1	0	0	1	1	1	0
chr7:76063355|76069658	0	1	1	0	1	1	0	1	1	1	0
chr7:76063355|76069928	0	1	1	0	1	1	0	1	1	1	0
chr7:76069567|76069928	1	1	1	0	1	1	0	0	1	1	0
chr7:76092862|76093026	0	1	0	0	1	1	0	0	1	1	0
chr7:76092862|76121570	0	1	0	0	1	1	0	0	1	1	0
chr7:76131615|76135305	1	0	0	0	1	0	0	0	0	0	0
chr7:76247500|76247617	0	0	0	0	1	0	0	0	1	1	0
chr7:76644989|76648314	0	0	0	0	0	0	0	0	0	0	0
chr7:78130894|78212811	0	1	0	0	0	0	0	0	0	0	0
chr7:87068983|87069718	1	1	1	1	1	1	1	1	1	1	0
chr7:87837822|87846506	1	1	0	1	0	1	1	0	1	1	0
chr7:91755567|91756945	1	1	0	0	1	1	0	0	1	1	0
chr7:96318079|96324203	0	0	0	0	1	1	0	0	1	1	0
chr7:97595908|97596289	0	0	0	0	1	1	0	0	1	1	0
chr7:97595908|97599157	0	0	0	0	1	0	0	0	1	1	0
chr7:97595908|97601638	0	0	0	0	1	1	0	1	1	1	0
chr7:97911663|97911765	1	1	1	1	1	1	0	1	1	1	0
chr7:98487958|98495489	1	1	1	1	1	1	1	1	1	1	0
chr7:98497045|98515302	1	1	1	1	1	1	1	1	1	1	0
chr7:98497302|98503878	1	1	1	1	1	1	1	1	1	1	0
chr7:98513346|98515302	1	1	1	1	1	1	1	1	1	1	0
chr7:98513346|98545963	1	1	1	1	1	1	1	1	1	1	0
chr7:98522735|98524989	1	1	1	1	1	1	1	1	1	1	0
chr7:98530864|98546308	1	1	1	1	1	1	1	1	1	1	0
chr7:98533202|98551056	1	1	1	1	1	1	1	1	1	1	0
chr7:98533202|98569568	1	1	1	1	1	1	1	1	1	1	1
chr7:98533202|98609158	1	1	0	1	1	1	1	1	1	1	1
chr7:98550790|98560050	1	1	1	1	1	1	1	1	1	1	0
chr7:99935802|99947510	1	1	0	1	1	1	0	0	1	1	1
chr8:100396436|100589861	1	0	0	0	1	1	1	1	1	1	1
chr8:101273770|101300495	1	1	1	1	1	1	1	1	1	1	1
chr8:101299729|101300495	1	1	1	1	1	1	1	1	1	0	1
chr8:101716525|101717901	1	1	1	0	1	1	0	0	1	1	0
chr8:101716525|101721451	1	1	0	0	1	1	0	1	1	1	1
chr8:101716525|101725409	1	1	0	0	0	1	1	0	1	0	0
chr8:101717817|101719033	1	0	1	0	1	0	1	0	1	1	0
chr8:101718879|101719033	0	1	1	0	1	1	0	1	1	1	0
chr8:101718879|101719225	1	0	1	0	1	0	0	1	1	1	0
chr8:101718879|101721959	1	1	0	0	1	1	0	0	1	1	0
chr8:101718879|101734315	0	0	0	0	0	1	0	1	1	1	1
chr8:101721361|101721451	1	1	1	0	1	1	0	0	1	1	0
chr8:101721361|101721959	1	1	1	0	1	1	0	1	1	1	0
chr8:101721361|101724685	1	1	1	0	1	1	1	0	1	0	0
chr8:101721361|101725409	1	1	1	0	1	1	1	1	1	1	0
chr8:101721361|101730116	1	1	1	0	1	1	1	1	1	1	0
chr8:101721361|101730508	1	1	1	0	0	1	1	0	1	1	0
chr8:101727690|101730508	1	1	1	1	1	1	1	1	1	1	1
chr8:101936183|101937267	0	1	1	0	0	1	0	0	1	1	0
chr8:104442840|104448018	1	1	1	0	1	1	0	1	1	1	1
chr8:107696474|107754545	1	1	0	1	1	1	1	1	1	1	1
chr8:12355092|12355358	0	1	0	0	1	1	0	0	1	1	0
chr8:124821133|124821256	1	0	1	0	1	0	0	1	1	1	0
chr8:125516512|125528271	1	1	1	0	1	1	1	0	1	1	1
chr8:141889570|141994254	1	0	0	0	0	1	0	0	1	1	0
chr8:143425327|143427253	1	1	1	1	1	1	1	1	1	1	1
chr8:143808668|143818350	0	0	0	0	1	0	0	0	0	0	0
chr8:144662676|144669022	0	1	0	1	0	1	0	0	1	0	0
chr8:144770164|144772293	1	0	0	0	0	0	0	0	1	0	0
chr8:144771374|144772293	1	1	0	1	1	1	0	0	1	0	0
chr8:144771374|144773883	1	1	0	1	1	1	1	0	1	0	0
chr8:144772227|144773883	1	1	1	1	1	1	1	1	1	0	0
chr8:144806103|144807326	0	0	0	0	1	0	0	0	0	0	0
chr8:144806103|144810893	1	0	0	0	1	1	0	1	1	1	0
chr8:144806103|144812767	1	0	0	0	1	1	0	0	1	1	0
chr8:144811137|144815914	0	0	0	0	1	1	0	1	1	1	0
chr8:144885553|144886995	1	1	1	1	1	1	1	1	1	1	0
chr8:144898547|144899315	1	0	0	0	1	0	0	0	0	0	0
chr8:144898547|144900245	1	0	0	0	1	0	0	0	0	0	0
chr8:144898547|144900455	1	0	0	0	1	0	0	0	0	0	0
chr8:144898547|144911537	0	0	0	0	1	0	0	0	0	0	0
chr8:144922101|144922202	1	1	1	1	1	1	0	1	1	1	0
chr8:145000952|145011239	1	1	1	1	1	1	1	1	1	0	0
chr8:145001578|145009097	1	1	1	1	1	1	1	0	1	0	0
chr8:145008166|145009097	1	1	1	1	1	1	1	1	1	0	0
chr8:145065368|145067583	1	0	0	0	1	1	0	0	1	1	0
chr8:145066046|145067583	1	0	0	0	1	1	0	0	1	1	0
chr8:145066860|145067583	1	0	0	0	0	1	0	1	1	1	0
chr8:145111050|145113051	1	1	1	1	1	1	1	0	1	1	0
chr8:145133522|145135551	0	0	0	0	0	1	0	1	1	1	0
chr8:145135145|145135551	0	0	0	0	1	1	0	1	1	1	0
chr8:145140192|145141119	1	0	0	0	1	1	0	0	1	1	0
chr8:145486056|145486273	0	0	0	0	0	0	0	0	1	1	0
chr8:145486056|145486459	0	0	0	0	0	0	0	0	1	1	0
chr8:145486056|145488605	0	0	0	0	0	0	0	0	1	1	0
chr8:145486056|145500292	0	0	0	0	0	0	0	0	1	1	0
chr8:145486056|145515120	0	0	0	0	0	0	0	0	1	1	0
chr8:145487970|145488131	0	0	0	0	0	0	0	0	1	1	0
chr8:145512776|145512985	1	1	1	1	1	1	0	1	1	1	0
chr8:145533141|145537717	1	1	1	1	1	1	1	1	1	1	0
chr8:145540850|145541680	1	1	1	1	1	1	1	1	1	1	0
chr8:145580260|145580575	1	1	0	1	1	1	1	1	1	1	0
chr8:145618446|145621715	0	0	0	0	1	1	0	1	1	1	0
chr8:145618446|145624592	0	0	0	0	1	1	0	1	1	1	0
chr8:145618446|145634733	0	0	0	0	0	1	0	1	1	1	0
chr8:145619449|145626469	1	1	0	1	1	1	1	1	1	1	0
chr8:145620480|145620570	1	0	1	0	1	0	0	0	1	1	0
chr8:145620480|145626685	1	1	0	1	1	1	1	1	1	1	0
chr8:145622422|145625887	1	1	0	1	1	1	1	1	1	1	0
chr8:145649000|145650202	1	0	0	0	1	0	0	0	1	0	0
chr8:145651066|145651591	1	1	1	0	1	1	1	1	1	0	0
chr8:145655787|145669407	1	1	0	1	1	1	1	0	1	1	0
chr8:145658971|145665593	1	1	0	1	1	1	0	1	1	1	0
chr8:146015154|146016880	1	0	0	0	0	0	0	1	1	1	1
chr8:17092225|17094882	1	1	1	0	1	1	0	1	1	1	0
chr8:17125767|17143936	1	1	1	1	1	1	0	1	1	1	0
chr8:38194823|38205733	1	1	0	1	1	1	1	0	1	1	1
chr8:42259306|42260979	1	1	1	1	1	1	0	1	1	1	1
chr8:42914235|42938323	1	1	0	0	1	1	1	1	1	1	1
chr8:42919244|42927450	1	1	0	1	1	1	1	1	1	1	0
chr8:42924698|42927450	1	0	0	1	1	0	0	1	1	1	0
chr8:48192450|48206619	0	1	1	0	1	1	0	0	1	1	0
chr8:48308936|48320523	1	1	1	1	1	1	1	0	1	1	0
chr8:48320423|48641664	1	0	0	0	0	1	1	1	0	1	1
chr8:48846525|48869991	1	1	1	1	0	1	1	1	1	1	1
chr8:48866180|48869991	1	1	1	1	0	1	0	1	1	1	1
chr8:54879116|54880672	1	0	0	0	1	0	0	0	1	0	0
chr8:54882952|54900819	0	1	0	0	1	1	0	0	1	1	0
chr8:54912505|54923052	0	1	1	0	1	1	0	0	0	1	1
chr8:54958938|54975935	1	0	0	0	0	0	0	0	1	0	0
chr8:54963572|54975935	1	1	1	1	1	1	1	0	1	1	0
chr8:54967620|54975935	0	1	1	0	1	1	1	0	1	1	0
chr8:56982262|56986718	1	1	0	1	0	1	0	1	1	1	0
chr8:56986254|56986718	1	1	0	0	1	1	0	0	1	1	1
chr8:87392955|87414432	1	1	1	0	1	1	1	1	1	1	0
chr8:87414248|87473549	1	1	1	0	1	1	0	0	1	1	1
chr8:87447681|87447756	1	0	1	0	1	0	0	0	1	1	0
chr8:9432558|9473187	0	0	0	0	0	0	0	0	0	0	0
chr8:95768264|95777542	1	1	1	0	1	1	1	1	1	1	0
chr8:95877734|95881041	1	1	0	1	1	1	1	0	1	1	1
chr8:98827556|98831466	1	1	1	0	0	1	0	0	1	1	0
chr8:98827556|98864830	0	0	0	0	1	1	0	0	1	1	0
chr8:98831368|98837381	1	1	1	0	0	1	0	1	1	1	0
chr9:100079347|100079510	0	1	0	1	1	1	0	1	1	1	1
chr9:107513237|107535189	1	1	0	1	1	0	0	0	1	0	0
chr9:110064316|110068928	0	1	1	1	0	1	1	1	1	1	0
chr9:110064316|110074018	1	1	1	0	1	1	1	0	1	0	1
chr9:110068660|110074018	1	1	1	1	1	1	1	1	1	1	1
chr9:116018394|116019465	1	0	0	1	1	0	1	1	1	1	0
chr9:116018394|116021142	1	1	0	1	0	1	0	1	1	1	1
chr9:117086298|117088759	0	0	0	0	0	1	0	1	1	1	0
chr9:117093072|117095536	0	0	0	0	0	0	0	0	0	1	0
chr9:117185594|117188693	1	1	1	1	1	1	1	1	1	1	1
chr9:123731339|123783972	1	1	1	1	1	1	1	1	1	1	1
chr9:125033143|125033354	1	1	1	1	1	1	0	1	1	0	0
chr9:125033143|125054119	1	1	1	1	1	1	0	1	1	0	0
chr9:125054028|125085742	0	0	0	0	1	1	0	1	1	1	0
chr9:125935956|125999245	1	1	0	0	0	1	1	0	1	0	1
chr9:127620158|127620346	0	0	0	0	1	1	0	1	1	1	0
chr9:127620158|127622543	0	0	0	0	1	1	0	1	1	1	0
chr9:127620158|127623834	0	0	0	0	0	1	0	1	1	1	0
chr9:130210156|130210702	1	1	1	0	1	1	0	0	1	1	0
chr9:130211560|130211987	0	1	0	0	0	1	0	0	1	1	0
chr9:130213010|130213711	0	0	0	0	0	0	0	0	1	1	0
chr9:130674547|130677120	1	1	1	1	0	1	0	1	1	1	1
chr9:130674547|130678773	1	1	1	1	1	1	1	1	1	1	1
chr9:131314837|131361966	0	0	0	0	1	0	0	0	0	0	0
chr9:132264676|132265951	1	1	0	0	0	1	0	0	1	0	0
chr9:132984929|132985438	1	1	1	1	1	1	0	1	1	1	0
chr9:132984929|132988783	1	1	1	1	1	1	1	1	1	1	0
[truncated: 318 more rows]
